# Supplementary material for: Bacillus velezensis EEAM 10B Strengthens Nutrient Metabolic Process in Black Soldier Fly Larvae (Hermetia illucens) via Changing Gut Microbiome and Metabolic Pathways
Source: Front Nutr. 2022 May 19;9:880488. doi: 10.3389/fnut.2022.880488 (PMC9161358; doi:10.3389/fnut.2022.880488)
Supplement: Supplementary file 1 [file Data_Sheet_1.xlsx]

## Sheet: Supplementary Sheet 1
Index	Compounds	Class I	Class II	Q1 (Da)	Molecular Weight (Da)	Ionization model	Formula	Level	GF1	GF2	GF3	CK1	CK2	CK3	GF+10B-1	GF+10B-2	GF+10B-3	cpd_ID	HMDB	Pubchem CID	CAS	ChEBI	Metlin	kegg_map
MEDN0004	L-Cystine	Amino acid and Its metabolomics	Amino acids	239.016	240.024	[M-H]-	C6H12N2O4S2	3	18874	18895	20007	33796	32031	33778	58608	76679	60077	C00491	HMDB0000192	67678	56-89-3	16283	5207	ko00270,ko01100,ko02010,ko04216,ko04974
MEDN0005	L-Threonine	Amino acid and Its metabolomics	Amino acids	118.05	119.058	[M-H]-	C4H9NO3	1	12637000	12304000	13969000	1891200	1901100	1632000	1843000	1971400	1505700	C00188	HMDB0000167	6288	72-19-5	16857	32	ko00260,ko00261,ko00290,ko00860,ko00970,ko01100,ko01230,ko02010,ko04974,ko04978
MEDN0006	L-Tyrosine	Amino acid and Its metabolomics	Amino acids	180.066	181.074	[M-H]-	C9H11NO3	1	10705	20249	14431	20929	21122	21370	36453	24092	40616	C00082	HMDB0000158	6057	60-18-4	17895	34	ko00130,ko00261,ko00350,ko00360,ko00400,ko00730,ko00970,ko01100,ko01210,ko01230,ko04728,ko04916,ko04917,ko04974,ko05012,ko05030,ko05031,ko05034,ko05230
MEDN0009	L-Aspartic Acid	Amino acid and Its metabolomics	Amino acids	132.03	133.038	[M-H]-	C4H7NO4	1	8234300	7294700	8226700	12888000	12646000	12288000	15031000	11244000	12384000	C00049	HMDB0000191	5960	56-84-8	17053	5206	ko00220,ko00250,ko00260,ko00261,ko00270,ko00300,ko00340,ko00410,ko00760,ko00770,ko00970,ko01100,ko01200,ko01210,ko01230,ko02010,ko04080,ko04974,ko05230
MEDN0018	L-Serine	Amino acid and Its metabolomics	Amino acids	104.035	105.043	[M-H]-	C3H7NO3	3	3644000	3610200	3516200	860210	949880	768270	1364200	1324800	1248500	C00065	HMDB0000187	5951	56-45-1	17115	5203	ko00260,ko00261,ko00270,ko00600,ko00630,ko00920,ko00970,ko01100,ko01200,ko01230,ko02010,ko04071,ko04974,ko04978,ko05230
MEDN0022	(5-L-Glutamyl)-L-Amino Acid	Amino acid and Its metabolomics	Small Peptide	217.082	218.09	[M-H]-	C8H14N2O5	3	290430	298850	278410	68302	84251	56947	388560	340140	332290	C03740	HMDB0006248	440103	5875-41-2	50619	-	ko00480,ko01100
MEDN0024	3-Chloro-L-Tyrosine	Amino acid and Its metabolomics	Amino acid derivatives	214.027	215.035	[M-H]-	C9H10ClNO3	3	16937	11902	16744	198860	158910	252640	28798	41721	31427	-	HMDB0001885	119226	7423-93-0	-	6369	--
MEDN0025	3-Hydroxy-3-Methylpentane-1,5-Dioic Acid	Amino acid and Its metabolomics	Amino acid derivatives	161.045	162.053	[M-H]-	C6H10O5	1	1373900	1437400	1544000	631010	825640	656880	533870	487710	531800	C03761	HMDB0000355	1662	503-49-1	16831	5344	--
MEDN0026	3-Iodo-L-Tyrosine	Amino acid and Its metabolomics	Amino acid derivatives	305.963	306.971	[M-H]-	C9H10INO3	3	22826	19848	28493	105680	111210	119540	42493	66434	52539	C02515	HMDB0000021	439744	70-78-0	27847	-	ko00350,ko01100,ko04918
MEDN0028	4-Hydroxy-L-Glutamic Acid	Amino acid and Its metabolomics	Amino acid derivatives	162.04	163.032	[M-H]-	C5H9NO5	3	12290	24690	27196	32043	53756	43297	226430	261360	269360	C03079	-	-	3913-68-6	-	-	--
MEDN0030	5-Hydroxy-L-Tryptophan	Amino acid and Its metabolomics	Amino acid derivatives	219.077	220.085	[M-H]-	C11H12N2O3	3	10413	16018	16291	103390	64457	76977	11101	17912	12229	C00643	HMDB0015571	439280	56-69-9	17780	-	ko00380,ko01100,ko04361,ko04726
MEDN0032	Allantoin	Organic acid And Its derivatives	Organic acid And Its derivatives	157.036	158.044	[M-H]-	C4H6N4O3	3	890390	781580	730400	975500	924240	900600	1791300	2178500	1908000	C01551	HMDB0000462	204	97-59-6	15676	89	--
MEDN0036	Ala-Ala	Amino acid and Its metabolomics	Small Peptide	159.077	160.085	[M-H]-	C6H12N2O3	3	59102	61717	65412	52202	61671	71752	1033000	975310	947190	C00993	HMDB0003459	5460362	923-16-0	16576	6937	ko01100
MEDN0038	Glutathione Oxidized	Amino acid and Its metabolomics	Small Peptide	611.144	612.152	[M-H]-	C20H32N6O12S2	3	18532	19957	16003	21109	26113	18932	28732	16301	23999	-	-	65359	121-24-4	-	-	--
MEDN0040	Glyc-Pro	Amino acid and Its metabolomics	Small Peptide	171.077	172.085	[M-H]-	C7H12N2O3	3	140800	163400	158700	15414	11754	22783	190680	146510	172070	-	HMDB0000721	79101	704-15-4	70744	-	--
MEDN0041	Hexanoyl Glycine	Amino acid and Its metabolomics	Amino acid derivatives	172.097	173.105	[M-H]-	C8H15NO3	1	1579000	1650900	1542600	36206	35962	30280	66280	68212	52433	-	HMDB0000701	99463	24003-67-6	64390	5669	--
MEDN0042	L-Asparagine Anhydrous	Amino acid and Its metabolomics	Amino acids	131.046	132.054	[M-H]-	C4H8N2O3	2	3386500	3611700	3792600	1400700	1461700	1234800	1528900	1287500	1299100	C00152	HMDB0000168	6267	70-47-3	17196	14	ko00250,ko00970,ko01100,ko01230,ko04974,ko04978,ko05230
MEDN0043	L-Carnosine	Amino acid and Its metabolomics	Amino acid derivatives	225.099	226.107	[M-H]-	C9H14N4O3	3	3746400	3686200	3856000	2097100	2344800	2127500	3161500	3114500	3070700	C00386	HMDB0000033	439224	305-84-0	15727	38	ko00340,ko00410,ko01100
MEDN0044	L-Cystathionine	Amino acid and Its metabolomics	Amino acid derivatives	221.06	222.067	[M-H]-	C7H14N2O4S	3	6991600	7971800	7615600	669290	662550	695660	2092900	1946800	2565200	C02291	HMDB0000099	439258	56-88-2	17482	39	ko00260,ko00270,ko01100,ko01230
MEDN0047	L-Homocitrulline	Amino acid and Its metabolomics	Amino acids	188.104	189.111	[M-H]-	C7H15N3O3	3	1266000	909390	1153100	221290	244480	254790	1238500	1158500	1125300	C02427	HMDB0000679	65072	1190-49-4	17443	46	--
MEDN0049	L-Saccharopine	Amino acid and Its metabolomics	Amino acids	275.124	276.132	[M-H]-	C11H20N2O6	2	3000300	2825500	2819500	1555800	1589300	1568300	2944000	2555600	2494000	C00449	HMDB0000279	160556	997-68-2	16927	383	ko00300,ko00310,ko01100,ko01230
MEDN0051	Methionine Sulfoxide	Amino acid and Its metabolomics	Amino acid derivatives	164.038	165.046	[M-H]-	C5H11NO3S	3	146930	148280	157980	402540	385520	348560	188600	230810	253880	-	HMDB0002005	847	62697-73-8	17016	6428	--
MEDN0053	N-Acetylaspartate	Amino acid and Its metabolomics	Amino acid derivatives	174.04	175.048	[M-H]-	C6H9NO5	3	33052	32494	43330	70206	59519	62050	328310	166520	208780	C01042	HMDB0000812	65065	997-55-7	21547	5776	ko00250,ko01100
MEDN0056	N-Acetyl-L-Leucine	Amino acid and Its metabolomics	Amino acid derivatives	172.097	173.105	[M-H]-	C8H15NO3	1	4971900	5271700	5252400	2034700	1989300	1957300	4767800	4244600	4834900	C02710	HMDB0011756	70912	1188-21-2	17786	-	--
MEDN0058	N-Acetylneuraminic Acid(SA)	Amino acid and Its metabolomics	Amino acid derivatives	308.098	309.106	[M-H]-	C11H19NO9	3	2296100	2059200	2429900	146460	166360	177210	6044200	4246100	4724300	C19910	HMDB0000230	445063	131-48-6	45744	3321	--
MEDN0059	N-Glycyl-L-Leucine	Amino acid and Its metabolomics	Amino acid derivatives	187.108	188.116	[M-H]-	C8H16N2O3	1	452790	476480	485920	137490	188570	211530	79106	91013	98870	C02155	HMDB0000759	92843	869-19-2	73514	5727	--
MEDN0060	N-Isovaleroylglycine	Amino acid and Its metabolomics	Amino acid derivatives	158.082	159.09	[M-H]-	C7H13NO3	3	1450000	1637100	1598300	9624.6	10656	10865	1584300	1400200	1574600	-	HMDB0000678	546304	16284-60-9	70984	5647	--
MEDN0061	N-Phenylacetylglycine	Amino acid and Its metabolomics	Amino acid derivatives	192.066	193.074	[M-H]-	C10H11NO3	1	18966	22141	20712	9	9	9	281450	288600	321330	C05598	HMDB0000821	68144	500-98-1	27480	4237	ko00360
MEDN0063	Nα-Acetyl-L-Arginine	Amino acid and Its metabolomics	Amino acid derivatives	215.114	216.122	[M-H]-	C8H16N4O3	3	54644	63186	60716	68627	94357	136850	105510	61393	91595	-	HMDB0004620	67427	155-84-0	40521	-	--
MEDN0065	O-Phospho-L-Serine	Amino acid and Its metabolomics	Amino acid derivatives	184.001	185.009	[M-H]-	C3H8NO6P	2	52394	34843	47565	91312	122180	102170	103740	118150	142910	C01005	HMDB0000272	68841	407-41-0	15811	5270	ko00260,ko00270,ko00970,ko01100,ko01200,ko01230
MEDN0071	S-Sulfo-L-Cysteine	Amino acid and Its metabolomics	Amino acid derivatives	199.969	200.977	[M-H]-	C3H7NO5S2	3	47642	48543	37769	27101	53889	42134	80408	59646	64125	C05824	HMDB0000731	115015	1637-71-4	27891	-	ko00270,ko01100,ko01230
MEDN0072	Trans-4-Hydroxy-L-Proline	Amino acid and Its metabolomics	Amino acid derivatives	130.05	131.058	[M-H]-	C5H9NO3	1	2596400	2578300	2662400	2652300	2612700	2688500	3957200	4096400	3844200	C01157	HMDB0000725	5810	51-35-4	18095	257	ko00330,ko01100,ko02010
MEDN0083	4-Hydroxy-3,5-dimethoxybenzoic acid	Benzene and substituted derivatives	Phenolic acids	197.045	198.053	[M-H]-	C9H10O5	1	56282	49339	59722	12466	15656	21088	7521.7	6633.7	8819.6	C10833	HMDB0002085	10742	530-57-4	68329	2256	--
MEDN0084	Benzoic Acid	Benzene and substituted derivatives	Benzene and substituted derivatives	121.029	122.037	[M-H]-	C7H6O2	1	614450	650500	656260	923490	883080	877980	561940	429140	525140	C00180	HMDB0001870	243	65-85-0	30746	1297	ko00360,ko01100
MEDN0085	Benzoylformic Acid	Benzene and substituted derivatives	Phenolic acids	149.024	150.032	[M-H]-	C8H6O3	1	69864	65025	69563	68207	83846	77973	291910	272710	412310	C02137	HMDB0001587	11915	611-73-4	18280	-	ko00360,ko01100
MEDN0086	Terephthalic Acid	Benzene and substituted derivatives	Phenolic acids	165.019	166.027	[M-H]-	C8H6O4	1	58801	82141	60338	79834	114420	211870	130020	111790	202030	C06337	HMDB0002428	7489	100-21-0	15702	6676	ko01100
MEDN0089	2,5-Dihydroxy Benzoic Acid	Benzene and substituted derivatives	Phenolic acids	153	154.027	[M-H]-	C7H6O4	1	181950	189560	190070	59972	104360	124060	70398	88176	90240	C00628	HMDB0000152	3469	490-79-9	17189	618	ko00350,ko01100
MEDN0092	3,4-Dihydroxybenzeneacetic Acid	Benzene and substituted derivatives	Phenolic acids	167.1	168.042	[M-H]-	C8H8O4	3	25475	28020	27192	62593	131560	66545	9	9	9	C01161	HMDB0001336	547	102-32-9	41941	6170	ko00350,ko01100,ko04728,ko05030,ko05031,ko05034
MEDN0097	P–Hydroxyphenyl Acetic Acid	Benzene and substituted derivatives	Phenolic acids	151.04	152.047	[M-H]-	C8H8O3	1	64049	64240	57916	13084	19784	20462	16940	26339	23017	C00642	HMDB0000020	127	156-38-7	18101	130	ko00350,ko00360,ko01100
MEDN0098	2-Picolinic Acid	Heterocyclic compounds	Pteridines and derivatives	122.024	123.032	[M-H]-	C6H5NO2	3	596540	615350	675430	2090400	2316600	1978200	1287900	985020	1164600	C10164	HMDB0002243	1018	98-98-6	28747	-	ko00380,ko01100
MEDN0100	6-Hydroxynicotinic Acid	Heterocyclic compounds	Pteridines and derivatives	138.019	139.027	[M-H]-	C6H5NO3	3	595190	768510	551720	164150	203970	184710	3209200	2781800	2971200	C01020	HMDB0002658	72924	5006-66-6	16168	-	ko00760,ko01100
MEDN0106	Taurochenodesoxycholic Acid	Bile acids	Bile acids	498.289	499.297	[M-H]-	C26H45NO6S	1	382260	394990	388850	308110	318670	427190	248600	292710	423490	C05465	HMDB0000951	387316	516-35-8	16525	5897	ko00120,ko04976,ko04979
MEDN0109	Hyodeoxycholic acid	Bile acids	Bile acids	391.285	392.293	[M-H]-	C24H40O4	1	1445800	1370000	1628200	1146100	2525100	5046300	9	9	9	-	HMDB0000733	9963687	83-49-8	-	5701	--
MEDN0120	Dulcitol	Carboxylic acids and derivatives	Sugar alcohols	181.071	182.079	[M-H]-	C6H14O6	3	18932000	17236000	20006000	23658	34553	29164	76600	79098	68305	C01697	HMDB0000107	11850	608-66-2	16813	5148	ko00052,ko01100
MEDN0121	Enterodiol	Benzene and substituted derivatives	Phenolics	301.144	302.152	[M-H]-	C18H22O4	1	5409.3	5297.4	4119.9	2978.2	5246.8	7997.1	3390	2565.9	3401.5	C18166	HMDB0005056	115089	80226-00-2	544560	-	--
MEDN0128	4-Hydroxy-3-methoxybenzaldehyde	Benzene and substituted derivatives	Phenolics	151.04	152.047	[M-H]-	C8H8O3	1	558140	592840	567860	634650	566540	706050	714610	673300	653250	C00755	HMDB0012308	1183	121-33-5	18346	-	ko01100
MEDN0132	Biotin	CoEnzyme and vitamins	CoEnzyme and vitamins	243.08	244.088	[M-H]-	C10H16N2O3S	1	20837	18011	23407	618270	647410	700640	49722	51322	44222	C00120	HMDB0000030	171548	58-85-5	15956	243	ko00780,ko01100,ko02010,ko04977
MEDN0139	1-Methylxanthine	Nucleotide And Its metabolomics	Nucleotide and Its metabolomics	165.041	166.049	[M-H]-	C6H6N4O2	3	47066	53887	61111	59358	76416	75452	51393	20911	48779	-	HMDB0010738	80220	6136-37-4	68444	-	--
MEDN0140	Xanthine	Nucleotide And Its metabolomics	Nucleotide and Its metabolomics	151.026	152.033	[M-H]-	C5H4N4O2	3	3446300	9971800	3731500	1989400	5056800	4528700	10191000	4719100	6627900	C00385	HMDB0000292	1188	69-89-6	17712	82	ko00230,ko00232,ko01100
MEDN0141	2'-Deoxyuridine	Nucleotide And Its metabolomics	Nucleotide and Its metabolomics	227.067	228.075	[M-H]-	C9H12N2O5	2	112300	88141	59970	139890	188710	157900	59274	60364	53665	C00526	HMDB0000012	13712	951-78-0	16450	5086	ko00240,ko01100,ko02010
MEDN0144	3-Methylxanthine	Nucleotide And Its metabolomics	Nucleotide and Its metabolomics	165.041	166.049	[M-H]-	C6H6N4O2	3	61445	70517	66260	63194	115530	100380	51860	40103	55419	C16357	HMDB0001886	70639	1076-22-8	62207	2820	ko00232,ko01100
MEDN0146	5-Hydroxymethyluracil	Nucleotide And Its metabolomics	Nucleotide and Its metabolomics	141.03	142.038	[M-H]-	C5H6N2O3	3	77314	110190	114270	326790	333140	320340	182050	163000	214600	C03088	HMDB0000469	78168	4433-40-3	16964	5456	--
MEDN0147	5-Methylcytosine	Nucleotide And Its metabolomics	Nucleotide and Its metabolomics	124.051	125.059	[M-H]-	C5H7N3O	3	1166000	664720	830570	682560	870410	839890	551120	608740	625860	C02376	HMDB0002894	65040	554-01-8	27551	3247	ko00240,ko01100
MEDN0148	5-Methyluridine	Nucleotide And Its metabolomics	Nucleotide and Its metabolomics	257.077	258.085	[M-H]-	C10H14N2O6	3	41277	32679	36104	37950	43178	37383	103810	84648	108700	-	HMDB0000884	445408	1463-10-1	45996	5843	--
MEDN0150	8-Hydroxyguanosine	Nucleotide And Its metabolomics	Nucleotide and Its metabolomics	298.079	299.087	[M-H]-	C10H13N5O6	2	200660	199650	223210	83288	74933	89017	96889	102600	113790	-	HMDB0002044	65131	3868-31-3	1177182	-	--
MEDN0151	Adenine	Nucleotide And Its metabolomics	Nucleotide and Its metabolomics	134.047	135.055	[M-H]-	C5H5N5	1	17372	21572	17197	14962	25457	20514	42989	30521	41408	C00147	HMDB0000034	190	73-24-5	16708	85	ko00230,ko01100
MEDN0152	Adenosine 5'-Diphosphate（ADP）	Nucleotide And Its metabolomics	Nucleotide and Its metabolomics	426.022	427.029	[M-H]-	C10H15N5O10P2	3	53216	43104	53405	42277	31393	34658	68430	100330	80479	C00008	HMDB0001341	6022	58-64-0	16761	6175	ko00190,ko00230,ko01100,ko04068,ko04080,ko04142,ko04152,ko04611,ko04714,ko04742,ko04924,ko05012,ko05014
MEDN0153	Adenosine 5'-Monophosphate	Nucleotide And Its metabolomics	Nucleotide and Its metabolomics	346.055	347.063	[M-H]-	C10H14N5O7P	1	4799000	3494800	3984600	3640400	2593200	4895600	10230000	11132000	6177200	C00020	HMDB0000045	6083	61-19-8	16027	5111	ko00230,ko01100,ko01523,ko04022,ko04024,ko04068,ko04150,ko04151,ko04152,ko04211,ko04740,ko04742,ko04923,ko04924,ko04925,ko04927,ko04928,ko04934,ko05012,ko05032
MEDN0155	Cytidine	Nucleotide And Its metabolomics	Nucleotide and Its metabolomics	242.078	243.086	[M-H]-	C9H13N3O5	3	293540	277180	304810	175420	172580	195870	347150	318750	312460	C00475	HMDB0000089	6175	65-46-3	17562	3376	ko00240,ko01100,ko02010
MEDN0156	Cytidine-5-Monophosphate	Nucleotide And Its metabolomics	Nucleotide and Its metabolomics	322.044	323.052	[M-H]-	C9H14N3O8P	3	121000	101210	93657	95614	102550	102870	378790	373360	246380	C00055	HMDB0000095	6131	63-37-6	17361	5143	ko00240,ko01100
MEDN0160	Guanosine	Nucleotide And Its metabolomics	Nucleotide and Its metabolomics	282.084	283.092	[M-H]-	C10H13N5O5	1	94783000	78556000	99524000	39160000	35808000	30460000	52511000	51440000	43925000	C00387	HMDB0000133	6802	118-00-3	16750	87	ko00230,ko01100,ko02010
MEDN0163	Hypoxanthine	Nucleotide And Its metabolomics	Nucleotide and Its metabolomics	135.031	136.039	[M-H]-	C5H4N4O	1	1288900	1117900	1296400	340910	551410	762030	1796000	1263200	1657300	C00262	HMDB0000157	790	68-94-0	17368	83	ko00230,ko01100
MEDN0165	Inosine 5'-monophosphate	Nucleotide And Its metabolomics	Nucleotide and Its metabolomics	347.041	348.047	[M-H]-	C10H13N4O8P	1	92133	96002	85943	29769	66872	41608	91928	114930	78306	C00130	HMDB0000175	135398640	3249-92-1	17202	5196	ko00230,ko01100,ko01523,ko04742
MEDN0166	Nicotinic Acid Adenine Dinucleotide	Nucleotide And Its metabolomics	Nucleotide and Its metabolomics	662.101	663.109	[M-H]-	C21H27N7O14P2	1	104580	123860	104690	669570	584200	615860	624450	1172300	522310	C00003	HMDB0000902	5893	53-84-9	15846	5858	ko00190,ko00730,ko00760,ko00983,ko01100,ko04152,ko04211,ko04212,ko04925,ko04977
MEDN0168	Thymidine	Nucleotide And Its metabolomics	Nucleotide and Its metabolomics	241.082	242.09	[M-H]-	C10H14N2O5	1	9	9	9	9	9	9	854830	741840	758410	C00214	HMDB0000273	5789	50-89-5	17748	3375	ko00240,ko01100
MEDN0170	Uridine 5’-Diphosphate	Nucleotide And Its metabolomics	Nucleotide and Its metabolomics	403	404.002	[M-H]-	C9H14N2O12P2	3	9	9	9	68148	45366	76749	66317	100710	136680	C00015	HMDB0000295	6031	58-98-0	17659	-	ko00240,ko01100,ko04080
MEDN0171	Uridine	Nucleotide And Its metabolomics	Nucleotide and Its metabolomics	243.062	244.07	[M-H]-	C9H12N2O6	1	8889800	15849000	8667900	3872900	6847100	4960200	7757900	5659900	8003400	C00299	HMDB0000296	6029	58-96-8	16704	90	ko00240,ko01100,ko02010
MEDN0195	Pyridoxal 5'-Phosphate	Heterocyclic compounds	Pteridines and derivatives	246.017	247.025	[M-H]-	C8H10NO6P	1	32025	34968	36931	33488	21091	16360	149160	146070	94435	C00018	HMDB0001491	1051	54-47-7	18405	6275	ko00730,ko00750,ko01100,ko04977
MEDN0196	Pyrroloquinoline Quinone	Organic acid And Its derivatives	Organic acid And Its derivatives	329.005	330.012	[M-H]-	C14H6N2O8	3	444160	294960	420530	185720	86423	157920	133060	124140	88765	C00113	HMDB0013636	1024	72909-34-3	18315	-	--
MEDN0198	Citric Acid	Organic acid And Its derivatives	Organic acid And Its derivatives	191.019	192.027	[M-H]-	C6H8O7	3	169110000	163240000	178990000	79021000	56296000	101200000	254050000	263470000	233680000	C00158	HMDB0000094	311	77-92-9	30769	124	ko00020,ko00250,ko00630,ko01100,ko01200,ko01210,ko01230,ko04742,ko04922,ko05230
MEDN0201	Succinic Acid	Organic acid And Its derivatives	Organic acid And Its derivatives	117.019	118.027	[M-H]-	C4H6O4	1	34447000	34244000	32301000	22005000	23115000	27415000	29374000	25960000	30165000	C00042	HMDB0000254	1110	110-15-6	-	-	ko00020,ko00190,ko00250,ko00310,ko00350,ko00360,ko00620,ko00630,ko00640,ko00650,ko00760,ko00920,ko01100,ko01200,ko04024,ko04727,ko04922,ko05230
MEDN0202	α-Ketoglutaric Acid（α-KG）	Organic acid And Its derivatives	Organic acid And Its derivatives	145.014	146.022	[M-H]-	C5H6O5	3	4517900	4502200	4703400	2292200	2443100	2239900	3435300	3311600	2593300	C00026	HMDB0000208	51	328-50-7	30915	5218	ko00020,ko00040,ko00053,ko00220,ko00250,ko00300,ko00310,ko00340,ko00430,ko00471,ko00630,ko00650,ko00660,ko01100,ko01200,ko01210,ko01230,ko04066,ko04727,ko04922,ko04964,ko04976,ko05230
MEDN0204	Pyruvic Acid	Organic acid And Its derivatives	Organic acid And Its derivatives	87.0082	88.016	[M-H]-	C3H4O3	3	33693	60430	47847	32454	69414	77063	29312	33694	39076	C00022	HMDB0000243	1060	127-17-3	-	-	ko00010,ko00020,ko00030,ko00040,ko00053,ko00250,ko00260,ko00261,ko00270,ko00290,ko00330,ko00350,ko00360,ko00430,ko00440,ko00620,ko00630,ko00650,ko00660,ko00730,ko00760,ko00770,ko00900,ko01100,ko01200,ko01210,ko01230,ko04066,ko04152,ko04911,ko04922,ko04930,ko04931,ko05230
MEDN0206	Citramalic Acid	Organic acid And Its derivatives	Organic acid And Its derivatives	147.029	148.1	[M-H]-	C5H8O5	3	33620000	27020000	30493000	9115000	7375900	8768200	6776000	8284400	8214500	C00815	HMDB0000426	1081	597-44-4	15584	5415	--
MEDN0209	Tryptamine	Tryptamines,Cholines,Pigments	Tryptamines	159.092	160.1	[M-H]-	C10H12N2	3	791870	816380	794860	1185800	1223000	1233000	1034900	1184200	1087100	C00398	HMDB0000303	1150	61-54-1	16765	-	ko00380,ko01100,ko04080
MEDN0210	1,5-Anhydro-D-Glucitol	Carboxylic acids and derivatives	Sugar alcohols	163.061	164.069	[M-H]-	C6H12O5	3	599140	538060	541040	62158	67686	85222	148300	144400	160510	C07326	HMDB0002712	64960	154-58-5	16070	3775	--
MEDN0211	D-Arabitol	Carboxylic acids and derivatives	Sugar alcohols	151.061	152.069	[M-H]-	C5H12O5	3	83506	78338	113690	262460	251320	247120	155770	186200	154350	C01904	HMDB0000568	827	488-82-4	18333	5551	ko00040,ko01100
MEDN0212	Dl-Threitol	Carboxylic acids and derivatives	Sugar alcohols	121.05	122.058	[M-H]-	C4H10O4	3	29950	37622	26824	9	9	9	8221	5233.2	6574.4	C16884	HMDB0004136	169019	7493-90-5	48300	-	--
MEDN0213	D-Sorbitol	Carboxylic acids and derivatives	Sugar alcohols	181.071	182.079	[M-H]-	C6H14O6	3	18932000	17236000	20006000	23658	34553	29164	76600	79098	68305	C00794	HMDB0000247	5780	50-70-4	-	-	ko00051,ko00052,ko01100,ko02010
MEDN0220	D-Glucose	Carboxylic acids and derivatives	Sugars	179.057	180.063	[M-H]-	C6H12O6	1	553480	431790	474430	290650	276540	323740	446090	391030	437380	C00031	HMDB0000122	5793	50-99-7	4167	133	ko00010,ko00030,ko00052,ko00500,ko00520,ko00524,ko01100,ko02010,ko04066,ko04068,ko04152,ko04742,ko04910,ko04911,ko04917,ko04922,ko04930,ko04931,ko04932,ko04933,ko04973,ko04976,ko04978,ko05230
MEDN0222	D-Melezitose	Carboxylic acids and derivatives	Sugars	503.161	504.169	[M-H]-	C18H32O16	3	481340	499690	589690	563490	310040	307530	221330	125860	155370	C08243	HMDB0011730	92817	597-12-6	6731	-	--
MEDN0224	D-Trehalose	Carboxylic acids and derivatives	Sugars	341.108	342.116	[M-H]-	C12H22O11	1	5426200	6981200	6048300	6166400	6401600	6909600	4352600	3984000	3974700	C01083	HMDB0000975	7427	99-20-7	16551	5913	ko00500,ko01100,ko02010
MEDN0227	D-Glucose 6-Phosphate	Carboxylic acids and derivatives	Phosphate sugars	259.022	260.03	[M-H]-	C6H13O9P	3	1713100	1735500	1572100	1043800	1348800	2068300	2525100	3624300	1806800	C00092	HMDB0001401	439958	56-73-5	4170	145	ko00500,ko00524,ko00562,ko01100,ko04911,ko04917,ko04918,ko04931,ko04973,ko05230
MEDN0230	Lactulose	Carboxylic acids and derivatives	Sugars	341.108	342.116	[M-H]-	C12H22O11	3	5426200	6981200	6048300	6166400	6401600	6909600	4352600	3984000	3974700	C07064	HMDB0000740	11333	4618-18-2	6359	916	--
MEDN0232	L-Rhamnose	Carboxylic acids and derivatives	Sugars	163.061	164.069	[M-H]-	C6H12O5	1	599140	538060	541040	62158	67686	85222	148300	144400	160510	C00507	HMDB0000849	25310	3615-41-6	62346	5812	ko00051,ko01100
MEDN0233	Maltose	Carboxylic acids and derivatives	Sugars	341.108	342.116	[M-H]-	C12H22O11	3	5426200	6981200	6048300	6166400	6401600	6909600	4352600	3984000	3974700	C00208	HMDB0000163	10991489	69-79-4	47937	413	ko00500,ko01100,ko02010,ko04742,ko04973
MEDN0235	N-Acetyl-D-Glucosamine	Carboxylic acids and derivatives	Sugar derivatives	220.082	221.09	[M-H]-	C8H15NO6	3	97596	83122	72533	18856	31097	38633	23210	28879	43142	C00140	HMDB0000215	439174	7512-17-6	506227	3356	ko00520,ko01100,ko02010
MEDN0237	D-Glucoronic Acid	Carboxylic acids and derivatives	Sugar acids	193.035	194.043	[M-H]-	C6H10O7	3	1959700	2077000	1894500	1192100	1427200	1195600	1112000	880940	967170	-	-	65041	6556-12-3	-	-	--
MEDN0239	D-Gluconic Acid	Carboxylic acids and derivatives	Sugar acids	195.051	196.058	[M-H]-	C6H12O7	1	423330	457410	511090	546210	644690	802750	1357700	1604300	2161700	C00257	HMDB0000625	10690	526-95-4	33198	345	ko00030,ko01100,ko01200
MEDN0240	L-Gulonolactone	Carboxylic acids and derivatives	Sugar acids	177.04	178.048	[M-H]-	C6H10O6	3	132810	147550	145970	103840	98919	132870	254820	267180	297500	C01040	HMDB0003466	439373	1128-23-0	17587	-	ko00053,ko01100
MEDN0242	L-Ascorbate	CoEnzyme and vitamins	CoEnzyme and vitamins	175.024	176.032	[M-H]-	C6H8O6	1	79526	67305	74744	128000	150550	155410	130050	94272	127880	C00072	HMDB0000044	54670067	50-81-7	29073	3753	ko00053,ko00480,ko01100,ko04066,ko04977
MEDN0244	Orotic Acid	CoEnzyme and vitamins	CoEnzyme and vitamins	155.009	156.017	[M-H]-	C5H4N2O4	3	723070	744630	653930	152390	201150	308570	956450	771190	814440	C00295	HMDB0000226	967	65-86-1	16742	318	ko00240,ko01100
MEDN0245	Pantothenate	CoEnzyme and vitamins	CoEnzyme and vitamins	218.103	219.1	[M-H]-	C9H17NO5	1	3383900	3458400	3327300	62577000	60227000	59060000	145540000	143070000	144760000	C00864	HMDB0000210	988	79-83-4	46905	-	ko00410,ko00770,ko01100,ko04977
MEDN0248	Nicotinuric Acid	CoEnzyme and vitamins	CoEnzyme and vitamins	179.046	180.054	[M-H]-	C8H8N2O3	2	12581	9243.1	15567	78687	119320	115280	85050	84701	81086	C05380	HMDB0003269	68499	583-08-4	7563	1499	ko00760
MEDN0265	Indole-2-Carboxylic Acid	Heterocyclic compounds	Indole and Its derivatives	160.04	161.048	[M-H]-	C9H7NO2	3	9	9	9	81921	69279	54439	159630	161170	224710	-	HMDB0002285	72899	1477-50-5	130363	6593	--
MEDN0279	2-Aminoethanesulfinic Acid	Organic acid And Its derivatives	Sulfonic acids	108.012	109.02	[M-H]-	C2H7NO2S	3	7080.7	6014	4075.3	9	9	9	2181.1	5997.4	5831.8	C00519	HMDB0000965	107812	300-84-5	16668	281	ko00430,ko01100
MEDN0280	2-Aminoethanesulfonic Acid	Organic acid And Its derivatives	Sulfonic acids	124.007	125.015	[M-H]-	C2H7NO3S	2	78865000	64816000	91739000	74937000	69973000	61076000	63409000	64146000	56263000	C00245	HMDB0000251	1123	107-35-7	15891	31	ko00120,ko00430,ko00920,ko01100,ko02010,ko04080
MEDN0282	2–Furanoic Acid	Organic acid And Its derivatives	Organic acid And Its derivatives	111.008	112.016	[M-H]-	C5H4O3	2	233620	263740	234960	145380	167160	123210	615460	562270	598100	C01546	HMDB0000617	6919	88-14-2	30845	2266	ko01100
MEDN0284	2-Hydroxyisocaproic Acid	Organic acid And Its derivatives	Organic acid And Its derivatives	131.071	132.079	[M-H]-	C6H12O3	3	588130	608620	553760	62429	79734	74344	28021	26024	34265	-	HMDB0000665	92779	498-36-2	59783	5635	--
MEDN0285	2-Methylsuccinic Acid	Organic acid And Its derivatives	Organic acid And Its derivatives	131.036	132.042	[M-H]-	C5H8O4	3	59680	49708	62852	249480	283450	285660	142940	160250	159860	C08645	HMDB0001844	10349	498-21-5	91315	6344	--
MEDN0290	3-Hydroxy-3-Methyl Butyric Acid	Organic acid And Its derivatives	Organic acid And Its derivatives	117.055	118.063	[M-H]-	C5H10O3	3	3525800	3503200	3421900	97987	134670	139800	422340	412390	482280	-	HMDB0000754	69362	625-08-1	37084	5722	--
MEDN0293	3-Hydroxypropanoic Acid	Organic acid And Its derivatives	Organic acid And Its derivatives	89.0239	90.032	[M-H]-	C3H6O3	2	904030	789820	954500	519040	497990	511220	153410	219660	206630	C01013	HMDB0000700	68152	503-66-2	33404	5668	ko00240,ko00410,ko00640,ko01100,ko01200
MEDN0294	3-Methylcrotonyl Glycine	Organic acid And Its derivatives	Organic acid And Its derivatives	156.066	157.074	[M-H]-	C7H11NO3	1	734470	708350	866880	6006.1	10022	6801.5	533220	433610	524660	C20828	HMDB0000459	169485	33008-07-0	68499	5447	--
MEDN0296	4-Guanidinobutyric Acid	Organic acid And Its derivatives	Organic acid And Its derivatives	144.077	145.085	[M-H]-	C5H11N3O2	3	63734	42040	55264	33866	23475	62718	302560	225420	214730	C01035	HMDB0003464	500	463-00-3	15728	6938	ko00330,ko01100
MEDN0298	4-Oxopentanoate	Organic acid And Its derivatives	Organic acid And Its derivatives	115.04	116.047	[M-H]-	C5H8O3	1	9039.3	6535.7	11910	19665	22737	24036	8980.4	17252	8456.2	-	HMDB0000720	11579	123-76-2	45630	2195	--
MEDN0299	Adipic Acid	Organic acid And Its derivatives	Organic acid And Its derivatives	145.05	146.058	[M-H]-	C6H10O4	1	2082300	2171800	2191300	3290200	3782400	3157500	855380	894170	850590	C06104	HMDB0000448	196	124-04-9	30832	115	ko01100
MEDN0301	Caffeic Acid	Organic acid And Its derivatives	Organic acid And Its derivatives	179.034	180.042	[M-H]-	C9H8O4	1	144890	140420	140520	182440	266830	406130	389090	324510	424370	C01481	HMDB0001964	1549111	331-39-5	16433	-	--
MEDN0314	Glutaric Acid	Organic acid And Its derivatives	Organic acid And Its derivatives	131.036	132.042	[M-H]-	C5H8O4	3	59680	49708	62852	249480	283450	285660	142940	160250	159860	C00489	HMDB0000661	743	110-94-1	17859	3254	ko00071,ko00310,ko01100
MEDN0316	Guanidinoethyl Sulfonate	Organic acid And Its derivatives	Sulfonic acids	166.029	167.037	[M-H]-	C3H9N3O3S	3	63004	63530	76121	58334	56891	64136	234800	170540	97036	C01959	HMDB0003584	68340	543-18-0	17228	6962	ko00430
MEDN0317	Hippuric Acid	Organic acid And Its derivatives	Organic acid And Its derivatives	178.05	179.058	[M-H]-	C9H9NO3	1	1430600	1464600	1466500	81460	91670	121590	2941800	2536600	3246000	C01586	HMDB0000714	464	495-69-2	18089	1301	ko00360,ko01100
MEDN0318	Homogentisic Acid	Amino acid and Its metabolomics	Amino acid derivatives	167.034	168.042	[M-H]-	C8H8O4	3	196950	207520	197860	215620	264890	314990	263150	317710	426610	C00544	HMDB0000130	780	451-13-8	44747	331	ko00130,ko00350,ko01100
MEDN0320	Hydrocinnamic Acid	Organic acid And Its derivatives	Organic acid And Its derivatives	149.06	150.068	[M-H]-	C9H10O2	1	19297	12812	14214	12105	21446	15765	9974.9	5998.9	7859.7	C05629	HMDB0000764	107	501-52-0	28631	4153	ko00360,ko01100
MEDN0322	Kynurenine	Amino acid and Its metabolomics	Amino acid derivatives	207.077	208.085	[M-H]-	C10H12N2O3	1	833990	919020	984020	84306	91187	107380	912010	1046100	1066000	C00328	HMDB0000684	161166	343-65-7	16946	72	ko00380,ko01100,ko05143
MEDN0323	Kynurenic Acid	Amino acid and Its metabolomics	Amino acid derivatives	188.035	189.043	[M-H]-	C10H7NO3	3	183950	187100	165750	716470	1050800	1001800	2086500	1702200	2103400	C01717	HMDB0000715	3845	492-27-3	18344	5683	ko00380,ko01100
MEDN0325	L-Lactic Acid	Organic acid And Its derivatives	Organic acid And Its derivatives	89.0239	90.0317	[M-H]-	C3H6O3	3	904030	789820	954500	519040	497990	511220	153410	219660	206630	C00186	HMDB0000190	107689	79-33-4	422	5205	ko00010,ko00051,ko00620,ko00640,ko01100,ko04024,ko04066,ko04922,ko05230
MEDN0326	L-Tartaric Acid	Organic acid And Its derivatives	Organic acid And Its derivatives	149.009	150.016	[M-H]-	C4H6O6	3	362980	421990	398690	95307	125060	118890	161940	175410	142490	C00898	HMDB0000956	444305	87-69-4	15671	-	ko00630,ko01100
MEDN0327	L-Dihydroorotic Acid	Organic acid And Its derivatives	Organic acid And Its derivatives	157.025	158.033	[M-H]-	C5H6N2O4	3	255800	256950	256000	221230	238830	257170	278230	252130	254080	C00337	HMDB0003349	439216	5988-19-2	17025	6899	ko00240,ko01100
MEDN0328	L-Homoserine	Organic acid And Its derivatives	Organic acid And Its derivatives	118.05	119.058	[M-H]-	C4H9NO3	3	12637000	12304000	13969000	1891200	1901100	1632000	1843000	1971400	1505700	C00263	HMDB0000719	12647	672-15-1	15699	5687	ko00260,ko00270,ko00300,ko00920,ko01100,ko01230
MEDN0334	Mandelic Acid	Organic acid And Its derivatives	Organic acid And Its derivatives	151.04	152.047	[M-H]-	C8H8O3	3	64049	64240	57916	13084	19784	20462	16940	26339	23017	C01984	HMDB0000703	439616	90-64-2	32800	5671	--
MEDN0335	Methylmalonic Acid	Organic acid And Its derivatives	Organic acid And Its derivatives	117.019	118.027	[M-H]-	C4H6O4	1	34447000	34244000	32301000	22005000	23115000	27415000	29374000	25960000	30165000	C02170	HMDB0000202	487	516-05-2	30860	3712	ko00240,ko00280,ko00640,ko01100
MEDN0336	N'-Formylkynurenine	Amino acid and Its metabolomics	Amino acid derivatives	235.072	236.08	[M-H]-	C11H12N2O4	1	584180	629440	664800	46818	47204	41890	28119	24010	19623	C02406	HMDB0001200	910	1022-31-7	18377	-	--
MEDN0338	Phenyllactate(Pla)	Organic acid And Its derivatives	Organic acid And Its derivatives	165.055	166.063	[M-H]-	C9H10O3	1	1922400	1911800	1922900	20344	26126	32875	945460	769740	1084600	C01479	HMDB0000779	3848	828-01-3	25998	5745	--
MEDN0340	Pyrrole-2-Carboxylic Acid	Organic acid And Its derivatives	Organic acid And Its derivatives	110.024	111.032	[M-H]-	C5H5NO2	3	28223	27254	19413	523420	614270	575570	138060	162670	130310	C05942	HMDB0004230	12473	634-97-9	36751	3787	ko00330
MEDN0342	Sebacate	Organic acid And Its derivatives	Organic acid And Its derivatives	201.113	202.121	[M-H]-	C10H18O4	1	55051	65690	58339	28182	27304	27621	9824.6	12642	15405	C08277	HMDB0000792	5192	111-20-6	41865	4240	--
MEDN0344	Subericacid	Organic acid And Its derivatives	Organic acid And Its derivatives	173.081	174.089	[M-H]-	C8H14O4	1	2284800	2285100	2240500	1139100	1300200	1153600	699270	734960	657750	C08278	HMDB0000893	10457	505-48-6	9300	4243	--
MEDN0350	(±)15-HETE	FA	Oxidized lipids	319.227	320.235	[M-H]-	C20H32O3	1	30342	29963	26499	8111.3	8343.9	8354.6	31696	25099	22582	C04742	HMDB0003876	5280724	54845-95-3	15558	-	ko00590,ko04750
MEDN0352	O-Phosphorylethanolamine	GP	PE	140.011	141.019	[M-H]-	C2H8NO4P	3	7586400	7639800	6693100	6785600	7007400	8692800	5879200	6729300	5375100	C00346	HMDB0000224	1015	1071-23-4	17553	5233	ko00564,ko00600,ko01100,ko04071
MEDN0362	LPE(18:1/0:0)	GP	LPE	478.293	479.301	[M-H]-	C23H46NO7P	3	218710000	232220000	225200000	197270000	237900000	233120000	152500000	172480000	208810000	-	HMDB0011506	53480949	-	74971	-	--
MEDN0364	LPE(18:0/0:0)	GP	LPE	480.309	481.317	[M-H]-	C23H48NO7P	1	11116000	8135500	8046500	882090	3338000	4486300	5139700	4586100	3351700	-	HMDB0011130	9547068	-	75036	-	--
MEDN0366	LPE(16:0/0:0)	GP	LPE	452.278	453.286	[M-H]-	C21H44NO7P	1	196720000	195500000	200270000	37136000	90565000	92830000	145960000	104190000	109790000	-	-	-	-	-	-	--
MEDN0368	LPE(14:0/0:0)	GP	LPE	424.246	425.254	[M-H]-	C19H40NO7P	3	11458000	12265000	12038000	9986600	15093000	19927000	11706000	7516400	10088000	-	-	-	-	-	-	--
MEDN0372	LPA(0:0/16:0)	GP	LPA	311.223	410.243	[M-H]-	C19H39O7P	3	118870	110850	112900	40727	38557	37397	321700	267450	272210	C00416	HMDB0007849	53478599	-	-	-	ko00561,ko00564,ko01100,ko04024,ko04070,ko04072,ko04666,ko04912,ko04975,ko05200,ko05212,ko05231
MEDN0375	13-HOTrE	FA	Oxidized lipids	293.212	294.1	[M-H]-	C18H30O3	1	211700	208360	168050	24418	24490	30740	188880	153840	140460	-	HMDB0010203	10469728	87984-82-5	72641	-	--
MEDN0376	9,10-DiHOME	FA	Oxidized lipids	313.238	314.246	[M-H]-	C18H34O4	3	14035000	14431000	14409000	858930	984650	1014200	27053000	22197000	23615000	C14828	HMDB0004704	9966640	-	-	-	ko00591
MEDN0378	FFA(18:3)	FA	FFA	277.217	278.22	[M-H]-	C18H30O2	1	1703100	1497900	1455200	1938800	2054000	2042600	2760000	2620000	2633800	C06426	HMDB0003073	5280933	506-26-3	28661	386	ko00591,ko01040,ko01100
MEDN0380	FFA(16:1)	FA	FFA	253.217	254.2	[M-H]-	C16H30O2	3	298220000	275110000	272570000	355080000	349340000	351390000	323300000	329320000	331940000	C08362	HMDB0003229	445638	373-49-9	28716	188	ko00061
MEDN0381	FFA(16:0)	FA	FFA	255.232	256.24	[M-H]-	C16H32O2	1	36455000	29412000	21641000	25734000	26680000	21791000	25746000	23660000	25527000	C00249	HMDB0000220	985	57-10-3	15756	187	ko00061,ko00062,ko00071,ko01040,ko01100,ko01212
MEDN0383	FFA(18:2)	FA	FFA	279.232	280.24	[M-H]-	C18H32O2	3	193550000	156440000	163920000	233700000	207120000	215830000	211890000	208190000	200920000	C01595	HMDB0000673	5280450	60-33-3	17351	191	ko00591,ko01040,ko01100
MEDN0385	FFA(12:0)	FA	FFA	199.17	200.17	[M-H]-	C12H24O2	3	29055000	30601000	31357000	103930000	117430000	110240000	98689000	98892000	92422000	C02679	HMDB0000638	3893	143-07-7	30805	5611	ko00061,ko01100
MEDN0387	FFA(11:0)	FA	FFA	185.154	186.16	[M-H]-	C11H22O2	3	9	9	9	13983	13656	11804	12570	11678	12268	C17715	HMDB0000947	8180	112-37-8	32368	5894	--
MEDN0388	FFA(18:1)	FA	FFA	281.248	282.25	[M-H]-	C18H34O2	1	120110	122020	119540	176720	159630	138570	131940	137540	109330	C00712	HMDB0000207	445639	112-80-1	16196	190	ko00061,ko01040,ko04212
MEDN0390	EPA	FA	Oxidized lipids	301.217	302.22	[M-H]-	C20H30O2	2	17491000	15203000	16628000	30468000	35629000	38226000	45472000	50651000	40214000	C06428	HMDB0001999	446284	10417-94-4	28364	6423	ko01040
MEDN0391	DHA	FA	Oxidized lipids	327.232	328.24	[M-H]-	C22H32O2	1	5439000	4424700	4948700	1861400	2472200	2689900	11708000	9653100	10146000	C06429	HMDB0002183	445580	6217-54-5	28125	3457	ko01040
MEDN0394	FFA(20:2)	FA	FFA	307.264	308.27	[M-H]-	C20H36O2	1	24457	24923	23666	18413	16207	15060	26763	28146	31041	C16525	HMDB0005060	6439848	2091-39-6	73731	-	ko01040
MEDN0396	FFA(10:0)	FA	FFA	171.139	172.15	[M-H]-	C10H20O2	3	44416	47927	43657	514240	647020	603820	344130	308160	301560	C01571	HMDB0000511	2969	334-48-5	30813	336	ko00061,ko01100
MEDN0398	AA	FA	Oxidized lipids	303.232	304.24	[M-H]-	C20H32O2	3	10553000	8391600	7966700	10097000	9107400	9316700	8300000	9412500	9318300	C00219	HMDB0001043	444899	506-32-1	15843	193	ko00590,ko00591,ko01040,ko01100,ko04216,ko04217,ko04270,ko04611,ko04664,ko04666,ko04723,ko04726,ko04730,ko04745,ko04750,ko04912,ko04913,ko04921,ko04923,ko04925,ko05140,ko05146
MEDN0399	FFA(20:0)	FA	FFA	311.295	312.3	[M-H]-	C20H39NO4	3	19681	19971	15442	53095	56750	53270	35962	26711	32167	C06425	HMDB0002212	10467	506-30-9	28822	401	ko01040
MEDN0403	Urocanic Acid	Organic acid And Its derivatives	Organic acid And Its derivatives	137.035	138.043	[M-H]-	C6H6N2O2	1	24865	30989	37315	92686	177220	113520	1335600	940170	1088000	C00785	HMDB0000301	736715	104-98-3	30817	298	ko00340,ko01100
MEDN0410	4-Hydroxybenzaldehyde	Benzene and substituted derivatives	Benzene and substituted derivatives	121.029	122.037	[M-H]-	C7H6O2	1	379380	362760	375830	954170	996160	1109100	752170	664080	690720	C00633	HMDB0011718	126	123-08-0	17597	-	ko01100
MEDN0412	Biopterin	Heterocyclic compounds	Pteridines and derivatives	236.078	237.086	[M-H]-	C9H11N5O3	1	692340	848980	690960	2436100	2887700	2866400	784880	865660	1198800	C06313	HMDB0000468	445040	22150-76-1	63931	247	ko00790
MEDN0413	Ethylmalonate	Organic acid And Its derivatives	Organic acid And Its derivatives	131.036	132.042	[M-H]-	C5H8O4	1	59680	49708	62852	249480	283450	285660	142940	160250	159860	-	HMDB0000622	11756	601-75-2	741548	4180	--
MEDN0415	2-(Formylamino)Benzoic Acid	Benzene and substituted derivatives	Phenolic acids	164.035	165.043	[M-H]-	C8H7NO3	3	45036	42827	35393	955420	960570	1335400	166720	153880	143600	C05653	HMDB0004089	101399	3342-77-6	36575	-	ko00380,ko01100
MEDN0416	Ureidoisobutyric Acid	Organic acid And Its derivatives	Organic acid And Its derivatives	145.061	146.069	[M-H]-	C5H10N2O3	3	30709	28734	31519	9	9	9	328780	243150	404250	C05100	HMDB0002031	160663	2905-86-4	1670	-	--
MEDN0417	(Rs)-Mevalonic Acid	Organic acid And Its derivatives	Organic acid And Its derivatives	147.066	148.074	[M-H]-	C6H12O4	2	180240	207860	155670	36591	43881	50375	168570	85489	204070	C00418	HMDB0000227	449	150-97-0	25351	127	ko00900,ko01100,ko04216
MEDN0418	Acetaminophen Glucuronide	Alcohol and amines	Amines	326.088	327.095	[M-H]-	C14H17NO8	3	22265	13729	20393	28304	29771	25443	38198	18280	27076	-	HMDB0010316	83944	16110-10-4	32636	-	--
MEDN0419	Uridine 5-Monophosphate	Nucleotide And Its metabolomics	Nucleotide and Its metabolomics	323.028	324.036	[M-H]-	C9H13N2O9P	1	252170	146800	279280	330490	258370	672320	1998600	2044200	725010	C00105	HMDB0000288	6030	58-97-9	16695	-	ko00240,ko01100
MEDN0432	5-Hydroxyhexanoic Acid	Organic acid And Its derivatives	Organic acid And Its derivatives	131.072	132.079	[M-H]-	C6H12O3	3	1394100	1369000	1435600	33707	38937	56060	62151	46727	55619	-	HMDB0000525	170748	185956-02-9	131434	5510	--
MEDN0439	N-Acetylthreonine	Amino acid and Its metabolomics	Amino acid derivatives	160.061	161.069	[M-H]-	C6H11NO4	1	181850	217880	178040	32214	45682	52620	311110	239730	327320	-	HMDB0062557	152204	17093-74-2	45826	-	--
MEDN0452	2'-Deoxycytidine-5'-Monophosphate	Nucleotide And Its metabolomics	Nucleotide and Its metabolomics	306.049	307.057	[M-H]-	C9H14N3O7P	3	32380	36695	30760	47300	33392	71024	42521	63968	43990	C00239	HMDB0001202	13945	1032-65-1	15918	6078	ko00240,ko01100
MEDN0460	N8-Acetylspermidine	Amino acid and Its metabolomics	Amino acid derivatives	188.176	189.184	[M-H]-	C9H23N3O	3	57199	60296	58908	62446	66192	68281	415560	424150	338040	C01029	HMDB0002189	123689	34450-15-2	27911	6535	--
MEDN0470	Oxoadipic Acid	Organic acid And Its derivatives	Organic acid And Its derivatives	159.029	160.037	[M-H]-	C6H8O5	1	4111200	4015500	3547500	44261	47258	59750	135920	118270	160540	C00322	HMDB0000225	71	3184-35-8	15753	5234	ko00300,ko00310,ko00380,ko01100,ko01210,ko01230
MEDN0472	1-Methyluric Acid	Amino acid and Its metabolomics	Amino acid derivatives	181.036	182.044	[M-H]-	C6H6N4O3	1	12962	11759	13588	25691	28352	29884	47206	37305	37407	C16359	HMDB0003099	69726	708-79-2	68441	2821	ko00232
MEDN0478	Aminomalonic Acid	Organic acid And Its derivatives	Organic acid And Its derivatives	118.014	119.022	[M-H]-	C3H5NO4	3	1411100	1160500	1346100	859300	838550	920070	1070000	1039600	1100900	C00872	HMDB0001147	100714	1068-84-4	17475	-	--
MEDN0480	Dl-Glyceraldehyde3-Phosphate	Organic acid And Its derivatives	Phosphoric acids	168.99	169.998	[M-H]-	C3H7O6P	3	139480	103230	156590	88117	76478	167180	152930	459310	85432	C00661	HMDB0001112	729	591-59-3	17138	3294	--
MEDN0490	Fumaric Acid	Organic acid And Its derivatives	Organic acid And Its derivatives	115.003	116.011	[M-H]-	C4H4O4	3	573550	811530	634610	745640	552740	778940	644940	677220	462040	C00122	HMDB0000134	444972	110-17-8	18012	3242	ko00020,ko00190,ko00220,ko00250,ko00350,ko00360,ko00620,ko00650,ko00760,ko01100,ko01200,ko04922,ko05200,ko05211,ko05230
MEDN0494	8,15-Dihete	FA	FFA	335.222	336.23	[M-H]-	C20H32O4	2	11961000	11279000	11420000	12800000	17782000	17920000	14291000	13600000	14639000	-	HMDB0010219	53480358	80234-65-7	88456	-	--
MEDN0496	N-Acetylmethionine	Amino acid and Its metabolomics	Amino acid derivatives	190.054	191.062	[M-H]-	C7H13NO3S	3	483310	477100	501310	105590	103470	107470	192770	156980	185090	C02712	HMDB0011745	6180	65-82-7	165927	-	--
MEDN0498	Ribulose-5-Phosphate	Carboxylic acids and derivatives	Phosphate sugars	229.011	230.019	[M-H]-	C5H11O8P	3	13879000	14904000	13589000	2376200	2057900	2130900	957610	1374700	1208600	C00117	HMDB0000618	439184	4300-28-1	17363	-	ko00030,ko00230,ko00440,ko00750,ko01100,ko01200,ko01230,ko04918
MEDN0499	Argininosuccinic acid	Organic acid And Its derivatives	Organic acid And Its derivatives	289.115	290.123	[M-H]-	C10H18N4O6	3	80028	167940	153320	180550	127510	321780	230450	370070	146520	C03406	HMDB0000052	16950	2387-71-5	15682	5115	ko00220,ko00250,ko01100,ko01230
MEDN0502	2-Deoxyribose 1-Phosphate	Carboxylic acids and derivatives	Phosphate sugars	213.016	214.024	[M-H]-	C5H11O7P	3	34792	20399	16150	178390	151740	199870	59738	212820	60902	C00672	HMDB0001351	439287	17210-42-3	28542	6182	ko00030,ko00240,ko01100
MEDN0506	N-Acetylglucosamine 1-Phosphate	Carboxylic acids and derivatives	Phosphate sugars	300.048	301.056	[M-H]-	C8H16NO9P	3	1842600	1645800	1900500	3261900	4054800	3948900	3454500	3422000	2557900	C04256	HMDB0001367	440272	6866-69-9	7125	6194	--
MEDN0523	Indole-3-lactic acid	Heterocyclic compounds	Indole and Its derivatives	204.066	205.074	[M-H]-	C11H11NO3	3	20550	22978	23613	9	9	9	27587	22122	25553	C02043	HMDB0000671	92904	1821-52-9	24813	5641	--
MEDN0530	Pimelic acid	Organic acid And Its derivatives	Organic acid And Its derivatives	159.07	160.074	[M-H]-	C7H12O4	1	30611	39384	34762	99434	123520	106890	44441	47089	38167	C02656	HMDB0000857	385	111-16-0	30531	3280	ko00780,ko01100
MEDN0531	D-Glucarate	Carboxylic acids and derivatives	Sugar acids	209.03	210.038	[M-H]-	C6H10O8	3	250350	268980	279210	82677	76414	62899	274700	236320	313820	C00818	HMDB0029881	33037	87-73-0	16002	5633	ko00053,ko01100
MEDN0534	Deoxyguanosine diphosphate(dGDP)	Nucleotide And Its metabolomics	Nucleotide and Its metabolomics	426.022	427.029	[M-H]-	C10H15N5O10P2	3	53216	43104	53405	42277	31393	34658	68430	100330	80479	C00361	HMDB0000960	439220	3493-09-2	28862	5906	ko00230,ko01100
MEDN0537	ADP-ribose	Nucleotide And Its metabolomics	Nucleotide and Its metabolomics	558.064	559.072	[M-H]-	C15H23N5O14P2	3	1907400	1895200	1654000	3112000	2932300	5602000	1923600	1465100	1163800	C00301	HMDB0001178	6059	20762-30-5	16960	6059	ko00230,ko01100
MEDN0538	UDP-glucose	Nucleotide And Its metabolomics	Nucleotide and Its metabolomics	565.047	566.055	[M-H]-	C15H24N2O17P2	3	5961200	5729900	5156300	7070200	5825000	5910600	12975000	11779000	11995000	C00029	HMDB0000286	5278	133-89-1	46229	-	ko00040,ko00052,ko00053,ko00240,ko00500,ko00520,ko00524,ko00561,ko01100
MEDN0539	3'-Sialyllactose	Carboxylic acids and derivatives	Sugars	632.204	633.212	[M-H]-	C23H39NO19	1	119780	121780	117840	28883	9542.5	18859	53295	47668	61840	-	HMDB0000825	5788	35890-38-1	-	5788	--
MEDN0540	1-Methylguanine	Nucleotide And Its metabolomics	Nucleotide and Its metabolomics	164.057	165.065	[M-H]-	C6H7N5O	3	38363	32684	34876	50464	81901	67189	98822	85584	118680	C04152	HMDB0003282	3778	938-85-2	21803	3778	--
MEDN0541	DL-3,4-Dihydroxyphenyl glycol	Benzene and substituted derivatives	Benzene and substituted derivatives	169.05	170.058	[M-H]-	C8H10O4	3	176740	165610	194470	58340	73645	60671	109890	103800	92114	C05576	HMDB0000318	5307	28822-73-3	1387	5307	ko00350,ko01100
MEDN0554	2-(4-Hydroxyphenyl)ethanol	Benzene and substituted derivatives	Benzene and substituted derivatives	137.06	138.068	[M-H]-	C8H10O2	3	1747800	1688000	1589500	1929500	2146300	2094500	2980700	2783400	3272900	C06044	HMDB0004284	7044	501-94-0	1879	7044	ko00350,ko01100
MEDN0561	N-Acetylaspartylglutamic acid	Amino acid and Its metabolomics	Amino acid derivatives	303.083	304.091	[M-H]-	C11H16N2O8	3	275790	322960	284060	204870	180350	205730	976800	707720	868630	C12270	HMDB0001067	188803	3106-85-2	95120	-	ko00250,ko01100,ko04080
MEDN0570	L-Erythrulose	Carboxylic acids and derivatives	Sugars	119.034	120.042	[M-H]-	C4H8O4	3	36498	40423	27692	15849	11313	17289	57806	55075	56923	C02045	HMDB0006293	5460032	533-50-6	27913	-	--
MEDN0573	GDP-L-fucose	Nucleotide And Its metabolomics	Nucleotide and Its metabolomics	588.074	589.082	[M-H]-	C16H25N5O15P2	3	103630	105160	133160	66543	41677	61290	155290	167920	183250	C00325	HMDB0001095	6001	15839-70-0	17009	6001	ko00051,ko00520,ko01100
MEDN0579	N-lactoyl-phenylalanine	Amino acid and Its metabolomics	Amino acid derivatives	236.092	237.1	[M-H]-	C12H15NO4	1	1635400	1730300	1699000	267720	322450	255740	1093200	990630	1169400	-	HMDB0062175	102199091	-	-	-	--
MEDN0586	N-Acetyl-L-alanine	Amino acid and Its metabolomics	Amino acid derivatives	130.05	131.058	[M-H]-	C5H9NO3	3	1622200	1484500	1435800	512540	543030	549980	2341800	2075800	2042300	-	HMDB0000766	88064	97-69-8	40992	5733	--
MEDN0588	Glycerophosphoric acid	Organic acid And Its derivatives	Phosphoric acids	171.006	172.014	[M-H]-	C3H9O6P	3	11596000	10508000	11683000	8569100	7497400	16201000	8024100	29160000	7954900	C02979	HMDB0000126	754	57-03-4	15978	5161	--
MEDN0589	Cyclamic acid	Organic acid And Its derivatives	Organic acid And Its derivatives	178.054	179.062	[M-H]-	C6H13NO3S	3	6836100	7012200	7094800	8893000	11510000	10324000	22053000	18185000	20945000	C02824	HMDB0031340	7533	100-88-9	15964	-	--
MEDN0593	D-Malic acid	Organic acid And Its derivatives	Organic acid And Its derivatives	133.014	134.022	[M-H]-	C4H6O5	1	22482000	20426000	19954000	11828000	12086000	15498000	26073000	26341000	26607000	C00497	HMDB0031518	92824	636-61-3	30796	-	ko00650,ko01100
MEDN0602	deoxyguanosine 5'-monophosphate(dGMP)	Nucleotide And Its metabolomics	Nucleotide and Its metabolomics	346.055	347.063	[M-H]-	C10H14N5O7P	3	4799000	3494800	3984600	3640400	2593200	4895600	10230000	11132000	6177200	C00362	HMDB0001044	65059	902-04-5	16192	-	ko00230,ko01100
MEDN0604	Tetradecanedioic acid	FA	FFA	257.175	258.183	[M-H]-	C14H26O4	1	2885200	2874300	2922900	2515200	2580700	2433500	764120	735790	715830	C11002	HMDB0000872	13185	821-38-5	76308	5833	--
MEDN0615	Carbamoyl phosphate	Organic acid And Its derivatives	Phosphoric acids	139.975	140.983	[M-H]-	CH4NO5P	3	27617000	31882000	23675000	26840000	22829000	23509000	17248000	18384000	14658000	C00169	HMDB0001096	278	590-55-6	17672	6002	ko00220,ko00230,ko00240,ko00250,ko00910,ko01100,ko01200,ko01230
MEDN0616	O-Acetyl-L-serine	Amino acid and Its metabolomics	Amino acid derivatives	146.045	147.053	[M-H]-	C5H9NO4	3	176110	167110	174930	309220	307370	275220	201360	214820	168490	C00979	HMDB0003011	99478	5147-00-2	17981	3270	ko00270,ko00920,ko01100,ko01200,ko01230,ko04122
MEDN0622	Porphobilinogen	Organic acid And Its derivatives	Organic acid And Its derivatives	225.088	226.095	[M-H]-	C10H14N2O4	3	1616100	1331500	1287100	1887600	1662000	2125400	936600	967580	1096600	C00931	HMDB0000245	1021	487-90-1	-	-	ko00860,ko01100
MEDN0624	5'-Adenylyl sulfate(APS)	Nucleotide And Its metabolomics	Nucleotide and Its metabolomics	426.012	427.02	[M-H]-	C10H14N5O10PS	3	55139	35342	59811	28888	22733	38161	88444	158130	41334	C00224	HMDB0001003	10238	485-84-7	17709	5933	ko00230,ko00261,ko00920,ko01100
MEDN0632	N-Oleoyl Glycine	Alcohol and amines	Amines	338.27	339.277	[M-H]-	C20H37NO3	3	241970	244480	237270	871660	810270	795020	286220	673720	658770	-	HMDB0013631	6436908	2601-90-3	73723	-	--
MEDN0641	Ribose 1-phosphate	Carboxylic acids and derivatives	Phosphate sugars	229.011	230.019	[M-H]-	C5H11O8P	3	246570	228590	237920	9	9	9	746840	632520	731670	C00620	HMDB0001489	439236	14075-00-4	16300	6273	ko00030,ko00230,ko01100
MEDN0648	2,5-Dihydroxybenzaldehyde	Benzene and substituted derivatives	Benzene and substituted derivatives	137.024	138.032	[M-H]-	C7H6O3	3	63649	70472	63263	37041	87989	84892	105460	152310	184280	C05585	HMDB0004062	70949	1194-98-5	28508	-	ko00350,ko01100
MEDN0651	Succinic anhydride	Organic acid And Its derivatives	Organic acid And Its derivatives	99.0082	100.016	[M-H]-	C4H4O3	3	4870100	4485200	4288400	22126000	28656000	17041000	6133200	4820300	7016900	C19524	HMDB0032523	7922	108-30-5	36595	-	--
MEDN0656	Indoleacetaldehyde	Heterocyclic compounds	Indole and Its derivatives	158.061	159.068	[M-H]-	C10H9NO	1	5700100	6027800	5897400	8901600	8589800	8758700	7638200	8030600	8422700	C00637	HMDB0001190	800	2591-98-2	18086	6068	ko00380,ko01100
MEDN0657	D-Xylulose 5-phosphate	Carboxylic acids and derivatives	Phosphate sugars	229.011	230.019	[M-H]-	C5H11O8P	3	13879000	14904000	13589000	2376200	2057900	2130900	957610	1374700	1208600	C00231	HMDB0000868	439190	4212-65-1	16332	5829	ko00030,ko00040,ko00053,ko01100,ko01200,ko01230,ko04918
MEDN0658	Hexadecanedioic acid	FA	FFA	285.207	286.214	[M-H]-	C16H30O4	1	7236500	7375100	6871600	4772600	4671600	4695200	1238600	1099300	1007000	C19615	HMDB0000672	10459	505-54-4	73722	5642	ko01100
MEDN0661	2-hydroxy-2-(4-hydroxy-3-methoxyphenyl)acetic acid	Benzene and substituted derivatives	Phenolic acids	197.045	198.053	[M-H]-	C9H10O5	3	51994	59568	52807	49609	47906	48064	41542	46909	41074	C05584	HMDB0000291	736172	55-10-7	1127735	697	ko00350,ko01100
MEDN0662	Glu-Leu	Amino acid and Its metabolomics	Small Peptide	259.129	260.137	[M-H]-	C11H20N2O5	1	1083900	1125600	1048100	385710	347100	311830	1399900	761930	943070	-	HMDB0028823	4524287	2566-39-4	73506	-	--
MEDN0669	5-oxoETE	FA	Oxidized lipids	317.212	318.219	[M-H]-	C20H30O3	3	33544	36429	39593	6697.1	10168	9207	38821	35845	33094	C14732	HMDB0010217	5283159	106154-18-1	52449	-	ko00590
MEDN0678	Ethylsalicylate	Organic acid And Its derivatives	Organic acid And Its derivatives	165.055	166.063	[M-H]-	C9H10O3	3	5465700	5929700	5907600	8196000	6057200	7611800	5102000	4438500	5134900	-	HMDB0029817	8365	118-61-6	-	-	--
MEDN0679	3-Hydroxy-2-methyl-4H-pyran-4-one	Heterocyclic compounds	Heterocyclic compounds	125.024	126.032	[M-H]-	C6H6O3	3	28091	32014	18833	29559	23954	23407	35595	22728	28691	C11918	HMDB0030776	8369	118-71-8	142577	-	ko00523
MEDN0682	Octadecanamide	Alcohol and amines	Amines	282.28	283.288	[M-H]-	C18H37NO	3	340260	323670	322160	342300	347240	366330	272630	291230	263100	C13846	HMDB0034146	31292	124-26-5	34900	-	--
MEDN0683	2-Naphthol	Benzene and substituted derivatives	Phenolics	143.05	144.058	[M-H]-	C10H8O	1	10380	8191.3	5926.1	11252	10990	11464	8564.4	9341.1	6371.6	C11713	HMDB0012322	8663	135-19-3	10432	-	ko00980
MEDN0689	2,5-Furandicarboxylicacid	Organic acid And Its derivatives	Organic acid And Its derivatives	154.998	156.006	[M-H]-	C6H4O5	3	174490	209560	203180	44850	59074	34965	66206	78004	35435	C20450	HMDB0004812	76720	3238-40-2	84212	7076	--
MEDN0698	1-Naphthol	Benzene and substituted derivatives	Phenolics	143.05	144.058	[M-H]-	C10H8O	1	10380	8191.3	5926.1	11252	10990	11464	8564.4	9341.1	6371.6	C11714	HMDB0012138	7005	90-15-3	10319	-	ko00980
MEDN0704	Oxaloacetic acid	Organic acid And Its derivatives	Organic acid And Its derivatives	130.998	132.07	[M-H]-	C4H4O5	3	298910	259640	285030	245120	244710	234820	211010	216370	218400	C00036	HMDB0000223	970	328-42-7	30744	123	ko00010,ko00020,ko00250,ko00620,ko00630,ko01100,ko01200,ko01210,ko01230,ko04922,ko04964,ko05230
MEDN0720	N-(2-Methylbenzoyl)glycine	Amino acid and Its metabolomics	Amino acid derivatives	192.066	193.074	[M-H]-	C10H11NO3	1	18966	22141	20712	9	9	9	281450	288600	321330	-	HMDB0011723	91637	42013-20-7	68455	-	--
MEDN0729	Phenoxyacetic acid	Benzene and substituted derivatives	Phenolic acids	151.04	152.047	[M-H]-	C8H8O3	1	6759.3	7455.4	6560.9	17840	22766	23657	11311	10237	15818	C02181	HMDB0031609	19188	122-59-8	8075	-	--
MEDN0731	4-tert-Octylphenol	Benzene and substituted derivatives	Phenolics	205.159	206.167	[M-H]-	C14H22O	1	8785.5	7760.1	8245.7	5221.4	3638.5	3448.3	4221.9	4052.8	3537.8	C14205	HMDB0013825	8814	140-66-9	-	-	--
MEDN0741	Methanesulfonic acid	Organic acid And Its derivatives	Sulfonic acids	94.9803	95.9881	[M-H]-	CH4O3S	3	869050	913120	697830	3098200	3212800	2770600	2075300	2360800	2105100	C11145	-	6395	75-75-2	-	-	ko00920,ko01100
MEDN0743	2-Nonanone	Aldehyde,Ketones,Esters	Ketones	141.128	142.136	[M-H]-	C9H18O	3	7483800	7681600	6209400	7215100	5300200	7177500	5071500	4889900	5128800	-	HMDB0031266	13187	821-55-6	77927	-	--
MEDN0745	Propylparaben	Benzene and substituted derivatives	Phenolic acids	179.071	180.079	[M-H]-	C10H12O3	1	208440	211500	200530	224570	188090	231820	291500	322350	185390	-	HMDB0032574	7175	94-13-3	32063	-	--
MEDN0747	2,4-Di-tert-butylphenol	Benzene and substituted derivatives	Phenolics	205.159	206.167	[M-H]-	C14H22O	1	8785.5	7760.1	8245.7	5221.4	3638.5	3448.3	4221.9	4052.8	3537.8	-	HMDB0013816	14339290	96-76-4	89188	-	--
MEDN0748	Methylparaben	Benzene and substituted derivatives	Phenolic acids	151.04	152.047	[M-H]-	C8H8O3	1	672670	653440	641030	700590	792280	851540	1054500	791550	607100	-	HMDB0032572	7456	99-76-3	31835	-	--
MEDN0750	(±)12-HEPE	FA	Oxidized lipids	317.212	318.219	[M-H]-	C20H30O3	3	8524.1	5845.7	7233.6	3682.6	2941	4032.3	10099	7657.9	7159.1	-	HMDB0010202	10041593	81187-21-5	72645	-	--
MEDN0751	(±)12-HETE	FA	Oxidized lipids	319.227	320.235	[M-H]-	C20H32O3	3	105110	100670	91696	41886	38197	33856	64794	59234	51269	-	HMDB0006111	5312983	71030-37-0	-	-	--
MEDN0752	(±)15-HEPE	FA	Oxidized lipids	317.212	318.219	[M-H]-	C20H30O3	3	8524.1	5845.7	7233.6	3682.6	2941	4032.3	10099	7657.9	7159.1	-	HMDB0010209	53480357	88852-33-9	-	-	--
MEDN0753	(±)16-HETE	FA	Oxidized lipids	319.227	320.235	[M-H]-	C20H32O3	3	33970	27933	37912	5111.6	6920.1	6930	154650	111750	116510	-	HMDB0004680	9548884	128914-46-5	34162	-	--
MEDN0755	(±)17-HETE	FA	Oxidized lipids	319.227	320.235	[M-H]-	C20H32O3	3	33970	27933	37912	5111.6	6920.1	6930	154650	111750	116510	-	HMDB0012598	6442740	128914-47-6	63995	-	--
MEDN0756	(±)18-HEPE	FA	Oxidized lipids	317.212	318.219	[M-H]-	C20H30O3	3	8524.1	5845.7	7233.6	3682.6	2941	4032.3	10099	7657.9	7159.1	-	HMDB0012611	53481496	141110-17-0	-	-	--
MEDN0757	(±)18-HETE	FA	Oxidized lipids	319.227	320.235	[M-H]-	C20H32O3	3	33970	27933	37912	5111.6	6920.1	6930	154650	111750	116510	-	HMDB0006245	11141754	133268-58-3	91132	-	--
MEDN0758	(±)4-HDHA	FA	Oxidized lipids	343.227	344.235	[M-H]-	C22H32O3	3	8644.3	8202	9555.5	9	9	9	31269	26297	26536	-	-	-	90906-40-4	-	-	--
MEDN0760	(±)5-HETE	FA	Oxidized lipids	319.227	320.235	[M-H]-	C20H32O3	3	108860	114220	101800	23952	26112	28697	137900	119550	121890	-	HMDB0011134	5280733	-	28209	6554	--
MEDN0763	(±)9-HETE	FA	Oxidized lipids	319.227	320.235	[M-H]-	C20H32O3	3	108860	114220	101800	23952	26112	28697	137900	119550	121890	-	HMDB0010222	5312978	79495-85-5	72785	-	--
MEDN0765	11,12-EET	FA	Oxidized lipids	319.227	320.235	[M-H]-	C20H32O3	3	32742	29969	23115	8529.4	7207.6	6192.5	14859	15283	16559	-	-	-	123931-40-8	-	-	--
MEDN0767	12,13-EpOME	FA	Oxidized lipids	295.227	296.235	[M-H]-	C18H32O3	3	1138600	1236600	1337700	268030	396760	372390	6714000	5038300	5281900	C14826	HMDB0004702	5356421	-	38299	-	ko00591,ko01100
MEDN0768	13-oxoODE	FA	Oxidized lipids	293.212	294.219	[M-H]-	C18H30O3	3	9480400	9692100	9663600	652380	699460	709170	38594000	28709000	30892000	C14765	HMDB0004668	6446027	54739-30-9	68947	-	ko00591
MEDN0769	14(S)-HDHA	FA	Oxidized lipids	343.227	344.235	[M-H]-	C22H32O3	3	7796.6	9783.3	8131.6	2894.1	1517.5	3240.3	9837.1	7490.1	8570.7	-	-	-	119433-37-3	-	-	--
MEDN0771	15-oxoETE	FA	Oxidized lipids	317.212	318.219	[M-H]-	C20H30O3	1	113740	118880	116710	9556.7	9060.9	6504.9	231650	175240	183520	C04577	HMDB0010210	5280701	81416-72-0	15559	-	ko00590
MEDN0772	16(17)-EpDPE	FA	Oxidized lipids	343.227	344.235	[M-H]-	C22H32O3	3	9	9	9	9	9	9	33267	23670	21745	-	HMDB0013621	14392758	155073-46-4	72855	-	--
MEDN0774	19(S)-HETE	FA	Oxidized lipids	319.227	320.235	[M-H]-	C20H32O3	3	376030	383540	340350	5027.6	4255.1	5314.5	3172	1259.5	3419.6	C14749	HMDB0011136	9548883	115461-40-0	34185	-	ko00590,ko01100
MEDN0775	20-HETE	FA	Oxidized lipids	319.227	320.235	[M-H]-	C20H32O3	1	376030	383540	340350	5027.6	4255.1	5314.5	3172	1259.5	3419.6	C14748	HMDB0005998	5283157	79551-86-3	34306	-	ko00590,ko01100,ko04270
MEDN0777	5,6-DiHETrE	FA	Oxidized lipids	337.238	338.246	[M-H]-	C20H34O4	1	11892	11680	13420	3517.9	3444.8	4063.3	7224.2	7239.5	6176.7	C14772	HMDB0002343	5283142	213382-49-1	63974	-	ko00590,ko01100,ko04726
MEDN0778	5,6-EET	FA	Oxidized lipids	319.227	320.235	[M-H]-	C20H32O3	3	1915.4	1938.2	2168.8	9	9	9	7774.8	7620.5	5527.2	C14768	-	5283202	87173-80-6	-	-	ko00590,ko01100,ko04270,ko04726,ko04750,ko04913
MEDN0779	5-HETrE	FA	Oxidized lipids	321.243	322.251	[M-H]-	C20H34O3	3	80553	88129	76436	9	9	9	57139	43642	34158	-	-	-	195061-94-0	-	-	--
MEDN0780	5-iPF2α-VI	FA	Oxidized lipids	353.233	354.241	[M-H]-	C20H34O5	3	5095.2	5050.6	4540.5	9	9	9	7983.6	8112.1	7120.1	-	-	-	180469-63-0	-	-	--
MEDN0782	8,9-EET	FA	Oxidized lipids	319.227	320.235	[M-H]-	C20H32O3	3	4829.9	6423.7	7065.6	9	9	9	7264.8	6379.1	6556.3	C14769	HMDB0002232	5283203	-	34490	-	ko00590,ko01100,ko04270,ko04726,ko04750,ko04913
MEDN0783	9,10-EpOME	FA	Oxidized lipids	295.227	296.235	[M-H]-	C18H32O3	3	1138600	1236600	1337700	268030	396760	372390	6714000	5038300	5281900	-	-	-	-	-	-	--
MEDN0784	9-oxoODE	FA	Oxidized lipids	293.212	294.219	[M-H]-	C18H30O3	3	9480400	9692100	9663600	652380	699460	709170	38594000	28709000	30892000	C14766	HMDB0004669	9839084	54232-59-6	72842	-	ko00591
MEDN0806	Nα-Acetyl-L-glutamine	Amino acid and Its metabolomics	Amino acid derivatives	187.072	188.183	[M-H]-	C7H12N2O4	2	513330	509720	538370	681290	684870	693180	510000	446590	459980	-	HMDB0006029	25561	2490-97-3	21553	-	--
MEDN0807	FFA(14:0)	FA	FFA	227.201	228.37	[M-H]-	C14H28O2	1	29475	25464	23320	43282	47389	38134	34289	33568	31430	C06424	HMDB0000806	11005	544-63-8	28875	196	ko00061,ko01100
MEDN0810	4-Hydroxycyclohexylcarboxylic acid	Organic acid And Its derivatives	Organic acid And Its derivatives	143.071	144.079	[M-H]-	C7H12O3	3	87241	108930	101360	23733	19366	23469	351620	313000	357770	-	HMDB0001988	151138	3685-26-5	16817	-	--
MEDN0811	FFA(9:0)	FA	FFA	157.123	158.131	[M-H]-	C9H18O2	1	15711	15522	18713	239410	297000	331060	93780	91580	94754	C01601	HMDB0000847	8158	112-05-0	29019	5810	--
MEDN0816	4-Hydroxyhippurate	Amino acid and Its metabolomics	Amino acid derivatives	194	195.053	[M-H]-	C9H9NO4	1	273280	267310	273220	6489.9	9203.7	8008.3	647530	555780	764460	-	HMDB0013678	151012	2482-25-9	71018	-	--
MEDN0818	N-acetyl-beta-alanine	Amino acid and Its metabolomics	Amino acid derivatives	130.05	131.058	[M-H]-	C5H9NO3	3	1221400	1133800	1140700	402520	395290	345730	1934500	1838500	2082300	C01073	HMDB0061880	76406	3025-95-4	16682	-	ko00410
MEDN0820	3-Hydroxyglutaric acid	Organic acid And Its derivatives	Organic acid And Its derivatives	147.029	148.037	[M-H]-	C5H8O5	3	19590000	18126000	16341000	5207500	4138500	4864000	4674000	4596800	4575500	-	HMDB0000428	181976	638-18-6	-	5417	--
MEDN0822	Cysteine glutathione disulfide	Amino acid and Its metabolomics	Small Peptide	425.08	426.088	[M-H]-	C13H22N4O8S2	3	393140	539430	472540	511690	524060	672610	485970	713110	562130	-	HMDB0000656	53477713	13081-14-6	143243	5628	--
MEDN0825	13-methylmyristic acid	FA	FFA	241.217	242.225	[M-H]-	C15H30O2	1	3638.4	5981.6	6390.1	8562.7	6505.3	7060.8	10915	10066	13391	-	HMDB0061707	151014	2485-71-4	39250	-	--
MEDN0827	N-acetylornithine	Amino acid and Its metabolomics	Amino acid derivatives	173.093	174.1	[M-H]-	C7H14N2O3	3	68683000	60471000	61501000	61794000	45777000	50065000	36496000	32977000	35722000	C00437	HMDB0003357	439232	6205-08-9	16543	-	ko00220,ko01100,ko01210,ko01230
MEDN0832	D-Glucosamine 6-Phosphate	Carboxylic acids and derivatives	Phosphate sugars	258.038	259.151	[M-H]-	C6H14NO8P	2	1195000	1081500	1322800	1393800	992300	830150	341030	419810	484280	C00352	HMDB0001254	439217	3616-42-0	15873	6111	ko00250,ko00520,ko01100,ko04931
MEDN0833	3-Dehydroshikimate	Organic acid And Its derivatives	Organic acid And Its derivatives	171.029	172.037	[M-H]-	C7H8O5	3	952000	847660	914580	353970	289620	243140	848370	816200	788100	C02637	HMDB0000390	439774	2922-42-1	-	5379	ko00400,ko01100,ko01230
MEDN0834	O-Succinyl-L-Homoserine	Amino acid and Its metabolomics	Amino acid derivatives	218.066	219.074	[M-H]-	C8H13NO6	3	46418	31044	43760	28419	23192	34854	359080	388570	356670	C01118	-	439406	1492-23-5	-	-	ko00270,ko00920,ko01100,ko01230
MEDN0841	3-Ureidopropionate	Organic acid And Its derivatives	Organic acid And Its derivatives	131.046	132.054	[M-H]-	C4H8N2O3	1	10261	5659.2	7937.5	7422.5	8687.3	9217.3	13965	40063	28410	C02642	-	111	462-88-4	-	-	ko00240,ko00410,ko00770,ko01100
MEDN0843	N-Amidino-L-Aspartate	Amino acid and Its metabolomics	Amino acid derivatives	174.052	175.059	[M-H]-	C5H9N3O4	3	40551	59609	61153	58781	77400	77076	537400	482720	513140	C03139	HMDB0003157	439918	6133-30-8	17072	10	--
MEDN0844	Stachyose	Carboxylic acids and derivatives	Sugars	665.216	666.222	[M-H]-	C24H42O21	3	224840	283540	288910	261130	302860	323190	142300	114160	173620	C01613	HMDB0003553	439531	470-55-3	17164	6951	ko00052,ko01100
MEDN0846	Lumichrome	Heterocyclic compounds	Heterocyclic compounds	241.073	242.08	[M-H]-	C12H10N4O2	1	571170	546460	563720	2848700	2525400	2710200	732470	817160	740990	C01727	-	5326566	1086-80-2	-	-	ko00740
MEDN0848	Indole-3-Ethanol	Benzene and substituted derivatives	Benzene and substituted derivatives	160.076	161.084	[M-H]-	C10H11NO	1	9	9	9	9	9	9	17650	16957	22430	C00955	HMDB0003447	10685	526-55-6	17890	6932	ko00380
MEDN0851	Indole-3-Pyruvic Acid	Organic acid And Its derivatives	Organic acid And Its derivatives	202.05	203.058	[M-H]-	C11H9NO3	3	9	9	9	29037	25426	23562	44253	34670	40281	C00331	HMDB0060484	803	392-12-1	29750	-	ko00380,ko01100
MEDN0858	Pyridoxal	Heterocyclic compounds	Pteridines and derivatives	166.05	167.058	[M-H]-	C8H9NO3	1	20723	10912	14365	55906	43752	57640	31082	17488	27964	C00250	HMDB0001545	1050	66-72-8	17310	6312	ko00750,ko01100,ko04977
MEDN1003	Inosine	Nucleotide And Its metabolomics	Nucleotide and Its metabolomics	267.073	268.081	[M-H]-	C10H12N4O5	1	370500000	283170000	340560000	297290000	231620000	262310000	249350000	273810000	227470000	C00294	HMDB0000195	135398641	58-63-9	17596	84	ko00230,ko01100,ko02010
MEDN1004	L-Sepiapterin	Heterocyclic compounds	Pteridines and derivatives	236.078	237.086	[M-H]-	C9H11N5O3	3	48567	44515	62650	9	9	9	388070	315710	324470	C00835	HMDB0000238	135398579	17094-01-8	804632	5244	ko00790,ko01100
MEDN1006	Uric acid	Organic acid And Its derivatives	Organic acid And Its derivatives	167.021	168.028	[M-H]-	C5H4N4O3	1	153090	137410	161770	25803	40135	41099	176440	145290	166590	C00366	HMDB0000289	1175	69-93-2	17775	88	ko00230,ko01100,ko04976
MEDN1009	3-hydroxyphenylacetic acid	Organic acid And Its derivatives	Organic acid And Its derivatives	151.04	152.047	[M-H]-	C8H8O3	1	74740	63292	57083	17351	27539	18701	21313	22439	25513	C05593	HMDB0000440	12122	621-37-4	17445	5429	ko00350,ko00360,ko01100
MEDN1012	7-Methylguanine	Nucleotide And Its metabolomics	Nucleotide and Its metabolomics	164.057	165.065	[M-H]-	C6H7N5O	1	38363	32684	34876	50464	81901	67189	98822	85584	118680	C02242	HMDB0000897	135398679	578-76-7	28664	-	--
MEDN1024	D-piperidine acid	Heterocyclic compounds	Heterocyclic compounds	128.071	129.079	[M-H]-	C6H11NO2	1	200310	147360	134250	179390	149900	192500	209090	152810	179660	-	HMDB0005960	736316	1723-00-8	41582	-	--
MEDN1031	2,4-Dichlorophenoxyacetic Acid	Organic acid And Its derivatives	Organic acid And Its derivatives	218.962	219.969	[M-H]-	C8H6Cl2O3	1	13536	16995	11764	13202	16270	13228	11474	10368	15762	C03664	HMDB0041797	1486	94-75-7	28854	-	--
MEDN1035	13(R)-HODE	FA	Oxidized lipids	295.2	296.235	[M-H]-	C18H32O3	1	10524000	10818000	11043000	951680	1091200	1087400	7983800	6313000	6822100	-	-	13723970	10219-69-9	-	-	--
MEDN1041	9(S)-HpOTrE	FA	Oxidized lipids	309.207	310.214	[M-H]-	C18H30O4	1	312050	325300	283680	37606	55495	51746	1580700	1154400	1211800	-	-	6450029	111004-08-1	-	-	--
MEDN1045	2-Amino-4,6-pteridinediol	Nucleotide And Its metabolomics	Nucleotide and Its metabolomics	178.038	179.044	[M-H]-	C6H5N5O2	3	9	9	9	36174	31154	44007	45765	54903	55113	-	-	135403800	119-44-8	-	-	--
MEDN1052	2-Hydroxyglutaric acid	Organic acid And Its derivatives	Organic acid And Its derivatives	147.029	148.037	[M-H]-	C5H8O5	1	33620000	27020000	30493000	9115000	7375900	8768200	6776000	8284400	8214500	-	-	439939	13095-48-2	-	-	--
MEDN1057	2-Methyl-d-erythritol 2,4-cyclodiphosphate	Carboxylic acids and derivatives	Phosphate sugars	276.988	277.996	[M-H]-	C5H12O9P2	3	8442.4	11275	18210	62422	65457	50402	34491	89682	55297	-	-	126747	143488-44-2	-	-	--
MEDN1069	FFA(18:4)	FA	FFA	275.201	276.209	[M-H]-	C18H28O2	3	720830	811790	815190	1165100	1705000	1912200	3108500	2917000	2882500	C16300	-	1931	2012-14-8	-	-	ko00592
MEDN1078	cis-EODA	FA	Oxidized lipids	297.243	298.251	[M-H]-	C18H34O3	1	14831000	15855000	14533000	681050	767170	826430	7025600	6092600	5762600	C19418	HMDB0061650	119250	2443-39-2	85661	-	--
MEDN1079	FFA(22:6)	FA	FFA	327.232	328.24	[M-H]-	C22H32O2	3	5439000	4424700	4948700	1861400	2472200	2689900	11708000	9653100	10146000	-	-	6442063	25167-62-8	-	-	--
MEDN1081	12,13-DiHOME	FA	Oxidized lipids	313.238	314.246	[M-H]-	C18H34O4	1	14035000	14431000	14409000	858930	984650	1014200	27053000	22197000	23615000	-	-	10236635	263399-35-5	-	-	--
MEDN1087	UDP-D-galactose	Carboxylic acids and derivatives	Sugars	565.047	566.055	[M-H]-	C15H24N2O17P2	3	5961200	5729900	5156300	7070200	5825000	5910600	12975000	11779000	11995000	C00052	HMDB0000302	18068	2956-16-3	67119	5291	ko00052,ko00520,ko01100
MEDN1093	2-isopropylmalate	Organic acid And Its derivatives	Organic acid And Its derivatives	175.061	176.068	[M-H]-	C7H12O5	1	9	9	9	6620.7	6823.4	6872.4	265360	167270	266480	C02504	-	77	3237-44-3	-	-	ko00290,ko00620,ko01100,ko01210,ko01230
MEDN1098	2-ethyl-2-hydroxybutyric acid	Organic acid And Its derivatives	Organic acid And Its derivatives	131.071	132.079	[M-H]-	C6H12O3	3	2366200	2225700	2379400	152740	144880	141140	62917	46834	67917	-	HMDB0001975	77199	3639-21-2	-	6411	--
MEDN1108	1,6-anhydro-β-D-glucose	Carboxylic acids and derivatives	Sugars	161.045	162.053	[M-H]-	C6H10O5	3	265610	291460	280520	373170	369360	430780	144750	122560	188190	-	HMDB0000640	724705	498-07-7	30997	5613	--
MEDN1111	12-Hydroxydodecanoic acid	FA	FFA	215.165	216.173	[M-H]-	C12H24O3	1	20826	15007	13364	25998	17453	12536	51716	48348	41535	C08317	HMDB0002059	79034	505-95-3	39567	6465	--
MEDN1112	16-Hydroxyhexadecanoic acid	FA	FFA	271.227	272.235	[M-H]-	C16H32O3	1	1214200	936600	1049400	581760	517780	428950	894430	890760	836390	-	HMDB0006294	10466	506-13-8	55328	-	--
MEDN1114	D-Ribono-1,4-lactone	Carboxylic acids and derivatives	Sugar acids	147.029	148.037	[M-H]-	C5H8O5	3	19590000	18126000	16341000	5207500	4138500	4864000	4674000	4596800	4575500	-	HMDB0001900	111064	5336-08-3	74168	6380	--
MEDN1117	Uridine-5'-diphospho-N-acetylgalactosamine disodium salt	Nucleotide And Its metabolomics	Nucleotide and Its metabolomics	606.074	607.082	[M-H]-	C17H27N3O17P2	1	4642200	2849300	5006300	6811500	6393500	5866500	4966800	6377100	6842600	C00203	HMDB0000290	445675	528-04-1	16264	5281	ko00520,ko01100
MEDN1129	Erythrose	Carboxylic acids and derivatives	Sugars	119.034	120.042	[M-H]-	C4H8O4	1	36498	40423	27692	15849	11313	17289	57806	55075	56923	C01796	HMDB0002649	94176	583-50-6	23956	289	--
MEDN1133	Butanone acid	Organic acid And Its derivatives	Organic acid And Its derivatives	101.024	102.032	[M-H]-	C4H6O3	3	57550	55889	42524	23439	30729	15932	27547	30366	23470	-	-	58	600-18-0	-	-	--
MEDN1139	DL-2-hydroxystearic acid	FA	FFA	299.259	300.266	[M-H]-	C18H36O3	3	2863.8	2496.5	2923.3	3122.5	4134.7	4256.7	1122.8	2209.7	2473.1	-	-	69417	629-22-1	-	-	--
MEDN1141	Apocholic acid	Bile acids	Bile acids	389.269	390.277	[M-H]-	C24H38O4	1	42812	44146	37219	31633	34301	44069	9	9	9	-	-	101818	641-81-6	-	-	--
MEDN1144	9(S)-HODE	FA	Oxidized lipids	295.2	296.235	[M-H]-	C18H32O3	1	514340	522690	508970	1206400	1666300	1854400	1617100	1586400	1530700	C14767	-	5312830	73543-67-6	-	-	ko00591,ko03320
MEDN1145	P-chlorophenylalanine	Benzene and substituted derivatives	Phenolic acids	198.032	199.04	[M-H]-	C9H10ClNO2	1	876760	829660	815380	965180	918120	962870	716080	761180	692610	-	-	4652	7424-00-2	-	-	--
MEDN1148	2-hydroxyhexadecanoic acid	FA	FFA	271.227	272.235	[M-H]-	C16H32O3	1	1214200	936600	1049400	581760	517780	428950	894430	890760	836390	-	HMDB0031057	92836	764-67-0	75972	-	--
MEDN1150	Indole-3-carboxylic acid	Heterocyclic compounds	Indole and Its derivatives	160.04	161.048	[M-H]-	C9H7NO2	3	36434	34036	34654	53770	53609	60321	28846	44322	37787	C19837	HMDB0003320	69867	771-50-6	24809	3795	--
MEDN1156	FFA(20:4)	FA	FFA	303.2	304.24	[M-H]-	C20H32O2	3	712110	507560	457900	579030	538870	518330	501960	541000	518600	-	-	1899	82073-91-4	-	-	--
MEDN1159	FFA(15:1)	FA	FFA	239.201	240.209	[M-H]-	C15H28O2	1	335510	419770	434890	302270	242320	270100	148330	153520	193030	-	-	5312411	84743-29-3	-	-	--
MEDN1160	Mevalonate 5-phosphate	Organic acid And Its derivatives	Phosphoric acids	227	228.039	[M-H]-	C6H13O7P	3	44610	20623	22606	45637	66980	22066	44744	90915	59641	-	-	439400	73566-35-5	-	-	--
MEDN1183	Multifidol	Benzene and substituted derivatives	Phenolics	209.081	210.089	[M-H]-	C11H14O4	2	171480	154080	158360	74544	74767	87878	64534	52534	48203	C10709	-	12892	125074-06-8	-	-	--
MEDN1221	D-Mannose 6-phosphate	Carboxylic acids and derivatives	Phosphate sugars	259.022	260.03	[M-H]-	C6H13O9P	3	1713100	1735500	1572100	1043800	1348800	2068300	2525100	3624300	1806800	C00275	-	65127	3672-15-9	-	-	ko00051,ko00520,ko01100,ko04142
MEDN1224	Bis(1-inositol) -3,1'-phosphate 1-phosphate	Alcohol and amines	Alcohols	501	502.049	[M-H]-	C12H24O17P2	3	24558000	25505000	23691000	36785000	40453000	39790000	26747000	31159000	31481000	C19799	-	53262311	-	-	-	ko00562
MEDN1226	2-amino-4-oxovaleric acid	Organic acid And Its derivatives	Organic acid And Its derivatives	130.05	131.058	[M-H]-	C5H9NO3	3	1221400	1133800	1140700	402520	395290	345730	1934500	1838500	2082300	C03341	-	6184	4439-83-2	-	-	ko00472,ko01100
MEDN1235	L-2-amino-6-oximelic acid	Organic acid And Its derivatives	Organic acid And Its derivatives	188.057	189.064	[M-H]-	C7H11NO5	3	907590	1340300	998110	698410	1230700	797910	4452100	3264000	4438200	C03871	-	194695	75650-93-0	-	-	ko00300,ko01100,ko01230
MEDN1236	Cyclic ADP ribose	Nucleotide And Its metabolomics	Nucleotide and Its metabolomics	540.1	541.061	[M-H]-	C15H21N5O13P2	1	1480500	1242500	1500000	4668300	3686900	3401900	3652200	4920600	4037900	C13050	-	583439	119340-53-3	-	-	ko04020,ko04921,ko04970,ko04972
MEDN1239	5-O-(1-carboxyvinyl) -3-phosphate	Organic acid And Its derivatives	Phosphoric acids	323.028	324.025	[M-H]-	C10H13O10P	3	1187700	1176200	1351000	1935000	1520400	2203300	6267900	9410900	3528900	C01269	-	439463	89771-75-5	-	-	ko00400,ko01100,ko01230
MEDN1241	2-(α-D-mannosyl) -3-phosphate glyceride	Alcohol and amines	Amines	347.038	348.046	[M-H]-	C9H17O12P	3	952700	601670	1187600	550120	500710	454390	976640	2499400	860670	C11516	-	13686	-	-	-	ko00051,ko01100
MEDN1246	3-(pyrazol-1-yl) -L-alanine	Amino acid and Its metabolomics	Amino acid derivatives	154.062	155.069	[M-H]-	C6H9N3O2	3	25250000	25000000	25776000	18483000	18019000	17938000	15982000	16252000	15969000	C01162	-	151491	2734-48-7	-	-	--
MEDN1258	LPS(16:2/0:0)	GP	LPS	490.221	491.228	[M-H]-	C22H38NO9P	3	12752	8649	6888.2	16458	14171	15232	7468.8	4611.5	10238	-	-	-	-	-	-	--
MEDN1264	LPE(0:0/22:4)	GP	LPE	528.31	529.317	[M-H]-	C27H48NO7P	3	1071600	977040	1064600	61960	226660	215260	174250	138940	157540	-	-	-	-	-	-	--
MEDN1265	LPE(22:4/0:0)	GP	LPE	528.31	529.317	[M-H]-	C27H48NO7P	3	1071600	977040	1064600	61960	226660	215260	174250	138940	157540	-	-	-	-	-	-	--
MEDN1267	LPE(0:0/22:5)	GP	LPE	526.296	527.301	[M-H]-	C27H46NO7P	3	1028000	960770	1029300	340320	305410	319300	234260	171880	216930	-	-	-	-	-	-	--
MEDN1268	LPE(22:5/0:0)	GP	LPE	526.296	527.301	[M-H]-	C27H46NO7P	3	1028000	960770	1029300	340320	305410	319300	234260	171880	216930	-	-	-	-	-	-	--
MEDN1269	LPE(0:0/22:6)	GP	LPE	524.279	525.286	[M-H]-	C27H44NO7P	3	605030	562620	566260	138720	104000	122330	150630	121040	155010	-	-	-	-	-	-	--
MEDN1270	LPE(22:6/0:0)	GP	LPE	524.279	525.286	[M-H]-	C27H44NO7P	3	605030	562620	566260	138720	104000	122330	150630	121040	155010	-	-	-	-	-	-	--
MEDN1271	LPE(0:0/20:2)	GP	LPE	504.311	505.317	[M-H]-	C25H48NO7P	3	472270	413140	490370	30067	283460	252500	259550	304990	452350	-	-	-	-	-	-	--
MEDN1272	LPE(20:2/0:0)	GP	LPE	504.311	505.317	[M-H]-	C25H48NO7P	3	472270	413140	490370	30067	283460	252500	259550	304990	452350	-	-	-	-	-	-	--
MEDN1273	LPE(0:0/20:3)	GP	LPE	502.295	503.301	[M-H]-	C25H46NO7P	3	3156500	3079200	3101400	490450	1285200	1389900	1345900	984600	1221800	-	-	-	-	-	-	--
MEDN1274	LPE(20:3/0:0)	GP	LPE	502.295	503.301	[M-H]-	C25H46NO7P	3	3156500	3079200	3101400	490450	1285200	1389900	1345900	984600	1221800	-	-	-	-	-	-	--
MEDN1276	LPE(20:4/0:0)	GP	LPE	500.28	501.286	[M-H]-	C25H44NO7P	1	34744000	35795000	37747000	15272000	16522000	22558000	55629000	48371000	32049000	-	-	-	-	-	-	--
MEDN1277	LPE(0:0/20:5)	GP	LPE	498.263	499.27	[M-H]-	C25H42NO7P	3	60080000	55944000	59389000	30113000	31696000	37281000	41434000	29004000	35318000	-	-	-	-	-	-	--
MEDN1278	LPE(20:5/0:0)	GP	LPE	498.263	499.27	[M-H]-	C25H42NO7P	3	60080000	55944000	59389000	30113000	31696000	37281000	41434000	29004000	35318000	-	-	-	-	-	-	--
MEDN1279	LPE(0:0/18:0)	GP	LPE	480.309	481.317	[M-H]-	C23H48NO7P	1	11116000	8135500	8046500	882090	3338000	4486300	5139700	4586100	3351700	-	-	-	-	-	-	--
MEDN1282	LPE(0:0/18:2)	GP	LPE	476.279	477.286	[M-H]-	C23H44NO7P	3	158660000	182770000	182680000	272560000	124240000	135420000	160890000	142380000	151440000	-	-	-	-	-	-	--
MEDN1283	LPE(0:0/18:3)	GP	LPE	474.262	475.27	[M-H]-	C23H42NO7P	3	235490000	236910000	238430000	104470000	143100000	147470000	174110000	159430000	197890000	-	-	-	-	-	-	--
MEDN1284	LPE(18:3/0:0)	GP	LPE	474.262	475.27	[M-H]-	C23H42NO7P	3	235490000	236910000	238430000	104470000	143100000	147470000	174110000	159430000	197890000	-	-	-	-	-	-	--
MEDN1285	LPE(0:0/16:0)	GP	LPE	452.278	453.286	[M-H]-	C21H44NO7P	3	196720000	195500000	200270000	37136000	90565000	92830000	145960000	104190000	109790000	-	-	-	-	-	-	--
MEDN1287	LPE(0:0/16:1)	GP	LPE	450.264	451.27	[M-H]-	C21H42NO7P	3	207020000	218630000	215380000	101990000	132020000	147510000	164100000	115570000	137720000	-	-	-	-	-	-	--
MEDN1288	Glycine linoleate	GL	DG	336.254	337.262	[M-H]-	C20H35NO3	1	23865000	23131000	23598000	11127000	11237000	11100000	56231000	65881000	63763000	-	-	-	-	-	-	--
MEDN1299	1-Aminocyclohexanoic acid	Organic acid And Its derivatives	Organic acid And Its derivatives	142.087	143.095	[M-H]-	C7H13NO2	3	130550	147900	136110	289170	268980	294320	342230	342670	324570	-	-	1366	2756-85-6	-	-	--
MEDN1301	N-oleoyl-L-serine	Alcohol and amines	Amines	368.28	369.288	[M-H]-	C21H39NO4	1	126590	77021	86840	67430	59328	56585	5861000	4687800	4241200	-	-	-	-	-	-	--
MEDN1306	Ureidosuccinic acid	Amino acid and Its metabolomics	Amino acid derivatives	175.04	176.13	[M-H]-	C5H8N2O5	3	99854	89649	83674	14104	32392	33388	93527	55388	67745	C00438	HMDB0000828	93072	13184-27-5	15859	5791	ko00240,ko00250,ko01100
MEDN1311	2-Hydroxycaprylic acid	Organic acid And Its derivatives	Organic acid And Its derivatives	159	160.21	[M-H]-	C8H16O3	1	153370	152250	142920	17487	13698	9871.3	96545	80437	99885	-	HMDB0000711	94180	617-73-2	86543	5679	--
MEDN1312	2-hydroxyphenylacetic acid	Organic acid And Its derivatives	Organic acid And Its derivatives	151	152.047	[M-H]-	C8H8O3	1	14889	13696	14003	16623	16309	13464	35379	33784	35053	C05852	HMDB0000669	11970	614-75-5	28478	5639	ko00360,ko01100
MEDN1314	Mucic Acid	Carboxylic acids and derivatives	Sugar acids	209.03	210.038	[M-H]-	C6H10O8	1	250350	268980	279210	82677	76414	62899	274700	236320	313820	C00879	HMDB0000639	3037582	526-99-8	30852	5612	ko00053,ko01100
MEDN1315	4-Hydroxy-3-methylbenzoic acid	Organic acid And Its derivatives	Organic acid And Its derivatives	151	152.047	[M-H]-	C8H8O3	1	14889	13696	14003	16623	16309	13464	35379	33784	35053	-	HMDB0004815	68138	499-76-3	85239	-	--
MEDN1317	3,3-Dimethylglutaric acid	Organic acid And Its derivatives	Organic acid And Its derivatives	159	160.17	[M-H]-	C7H12O4	1	37190	45413	41459	103780	136230	96683	43904	43857	40730	-	HMDB0002441	20984	4839-46-7	68502	6683	--
MEDN1320	2-Hydroxy-2-Methyl Butyric acid	Organic acid And Its derivatives	Organic acid And Its derivatives	117	118.063	[M-H]-	C5H10O3	3	11204	10099	17160	5575.2	4878.6	4976.7	8098.6	10266	10177	-	HMDB0001987	95433	3739-30-8	68454	6416	--
MEDN1322	2,3-Dihydroxybenzoic acid	Organic acid And Its derivatives	Organic acid And Its derivatives	153	154.027	[M-H]-	C7H6O4	1	181950	189560	190070	59972	104360	124060	70398	88176	90240	C00196	HMDB0000397	19	303-38-8	18026	5386	--
MEDN1326	2-Methylglutaric Acid	Organic acid And Its derivatives	Organic acid And Its derivatives	145	146.058	[M-H]-	C6H10O4	3	174160	180500	214690	239040	292890	258790	64566	66348	63833	-	HMDB0000422	12046	18069-17-5	68567	5411	--
MEDN1328	(S)-Leucic acid	Organic acid And Its derivatives	Organic acid And Its derivatives	131	132.079	[M-H]-	C6H12O3	1	1407500	1482000	1501100	39785	41686	50091	66230	47297	67480	-	HMDB0000746	83697	13748-90-8	44510	5714	--
MEDN1333	Pentadecanoic acid	Organic acid And Its derivatives	Organic acid And Its derivatives	241	242.225	[M-H]-	C15H30O2	1	6729.4	6201.7	3976.5	8321.2	7946.9	7553.8	7623.8	8141.5	7250.7	C13426	HMDB0000826	13849	1002-84-2	42504	5789	--
MEDN1338	2-Hydroxy HippuricAcid	Benzene and substituted derivatives	Phenolic acids	194	195.053	[M-H]-	C9H9NO4	3	273280	267310	273220	6489.9	9203.7	8008.3	647530	555780	764460	C07588	HMDB0000840	10253	487-54-7	9008	617	--
MEDN1398	8-Aminooctanoic Acid	Organic acid And Its derivatives	Organic acid And Its derivatives	158.119	159.126	[M-H]-	C8H17NO2	3	304630	289280	324430	475090	439770	453570	374110	378160	353720	-	-	66085	1002-57-9	-	-	--
MEDN1406	Tridecanedioic acid	FA	FFA	243.161	244.167	[M-H]-	C13H24O4	1	2431600	2416700	2295600	2912100	3201900	2970000	1842700	2005200	1915000	-	-	10458	505-52-2	-	-	--
MEDN1409	12-Hydroxyoctadecanoic acid	FA	FFA	299.261	300.266	[M-H]-	C18H36O3	3	420850	442710	399000	18046	22174	22783	137080	68764	66090	-	HMDB0061706	7789	106-14-9	85208	-	--
MEDN1410	N-Palmitoylglycine	Amino acid and Its metabolomics	Amino acid derivatives	312.256	313.262	[M-H]-	C18H35NO3	1	8101600	6550200	6378200	2613800	2274100	2068600	8909300	9056600	7654700	-	HMDB0013034	151008	2441-41-0	479285	-	--
MEDN1415	13(S)-HOTrE(γ)	FA	Oxidized lipids	293.212	294.219	[M-H]-	C18H30O3	3	22081	23262	18121	23235	25388	20815	17923	15744	20667	-	-	5282971	74784-20-6	-	-	--
MEDN1416	9(S)-HOTrE	FA	Oxidized lipids	293.212	294.219	[M-H]-	C18H30O3	1	38752	32825	29255	3115.8	3144	2957.7	30352	16965	26241	C16326	HMDB0031934	6439873	89886-42-0	-	-	ko00592
MEDN1418	(±)9-HpODE	FA	Oxidized lipids	311.223	312.23	[M-H]-	C18H32O4	3	118870	110850	112900	40727	38557	37397	321700	267450	272210	C14827	HMDB0062434	9548877	5502-91-0	-	-	--
MEDN1421	(±)8-HETE	FA	Oxidized lipids	319.23	320.235	[M-H]-	C20H32O3	3	26918	28832	25100	4570.2	3730.8	6769	21497	15308	17632	-	HMDB0004679	11976122	98462-03-4	-	-	--
MEDN1422	8(S)-HETrE	FA	Oxidized lipids	321.243	322.251	[M-H]-	C20H34O3	3	80553	88129	76436	9	9	9	57139	43642	34158	-	-	53394269	889573-69-7	-	-	--
MEDN1423	15(S)-HETrE	FA	Oxidized lipids	321.243	322.251	[M-H]-	C20H34O3	3	80553	88129	76436	9	9	9	57139	43642	34158	-	HMDB0005045	5283145	92693-02-2	-	-	--
MEDN1426	9(S),12(S),13(S)-TriHOME	FA	Oxidized lipids	329.233	330.241	[M-H]-	C18H34O5	3	25058000	25641000	25229000	1310400	1440400	1400200	17013000	13610000	15556000	C14833	HMDB04708	9858729	97134-11-7	34506	-	ko00591
MEDN1428	20-COOH-AA	FA	Oxidized lipids	333.207	334.214	[M-H]-	C20H30O4	3	248380	223230	219850	16663	13498	13529	5438.4	3640.3	5528.2	-	-	6437827	79551-84-1	-	-	--
MEDN1429	Prostaglandin B2	FA	Oxidized lipids	333.208	334.214	[M-H]-	C20H30O4	1	7119.9	5061.4	5481.2	9	9	9	4049.2	3708	3135.5	C05954	HMDB0004236	5280881	13367-85-6	-	-	--
MEDN1431	(±)14(15)-DiHETE	FA	Oxidized lipids	335.228	336.23	[M-H]-	C20H32O4	3	38083	29034	35346	13641	13621	11127	64280	42348	57449	-	-	16061119	-	-	-	--
MEDN1432	(±)11(12)-DiHETE	FA	Oxidized lipids	335.225	336.23	[M-H]-	C20H32O4	3	44271	45568	41371	17959	18557	13850	39213	25763	27579	-	-	16061121	867350-92-3	-	-	--
MEDN1433	6-trans-12-epi Leukotriene B4	FA	Oxidized lipids	335.224	336.23	[M-H]-	C20H32O4	2	32893	37406	34066	9	9	9	6383.4	7312.1	8927.8	-	HMDB0005088	5283129	71548-19-1	-	-	--
MEDN1434	6-trans Leukotriene B4	FA	Oxidized lipids	335.224	336.23	[M-H]-	C20H32O4	1	32893	37406	34066	9	9	9	6383.4	7312.1	8927.8	-	HMDB0001085	5283128	71652-82-9	-	-	--
MEDN1435	(±)5(6)-DiHETE	FA	Oxidized lipids	335.225	336.23	[M-H]-	C20H32O4	3	44271	45568	41371	17959	18557	13850	39213	25763	27579	-	-	402374361	845673-97-4	-	-	--
MEDN1436	(±)8(9)-DiHETE	FA	Oxidized lipids	335.225	336.23	[M-H]-	C20H32O4	3	44271	45568	41371	17959	18557	13850	39213	25763	27579	-	-	16061118	867350-87-6	-	-	--
MEDN1437	(±)17(18)-DiHETE	FA	Oxidized lipids	335.228	336.23	[M-H]-	C20H32O4	3	38083	29034	35346	13641	13621	11127	64280	42348	57449	-	HMDB0010211	16061120	-	-	-	--
MEDN1438	(±)8(9)-DiHET	FA	Oxidized lipids	337.24	338.246	[M-H]-	C20H34O4	3	249500	233770	251360	37161	54294	46316	144760	106120	123710	C14773	HMDB0002311	5283144	192461-96-4	-	-	--
MEDN1439	(±)11(12)-DiHET	FA	Oxidized lipids	337.24	338.246	[M-H]-	C20H34O4	3	249500	233770	251360	37161	54294	46316	144760	106120	123710	C14774	HMDB0002314	5283146	-	-	-	--
MEDN1446	11-HEDE	FA	Oxidized lipids	323.5	324.266	[M-H]-	C20H36O3	3	50562	50963	58053	3852.7	3765.1	4524.4	57530	42705	44588	-	-	53394270	5598-37-8	-	-	--
MEDN1447	15-HEDE	FA	Oxidized lipids	323.5	324.266	[M-H]-	C20H36O3	3	50562	50963	58053	3852.7	3765.1	4524.4	57530	42705	44588	-	-	13723965	77159-57-0	-	-	--
MEDN1448	(±)19(20)-EpDPE(A)	FA	Oxidized lipids	343.229	344.235	[M-H]-	C22H32O3	3	9	9	9	9	9	9	1053700	779270	709910	-	HMDB0013620	11631565	-	-	-	--
MEDN1462	(±)13(14)-DiHDPE(A)	FA	Oxidized lipids	361.24	362.246	[M-H]-	C22H34O4	3	12038	12321	12124	9	9	9	28746	21986	23859	-	-	16061146	1345275-24-2	-	-	--
MEDN1463	(±)19(20)-DiHDPE(A)	FA	Oxidized lipids	361.24	362.246	[M-H]-	C22H34O4	3	10754	10049	8702	9	9	9	63297	48842	49725	-	HMDB0010214	16061148	-	-	-	--
MEDN1475	Sorbitol 6-phosphate	Carboxylic acids and derivatives	Phosphate sugars	523.082	262.045	[2M-H]-	C6H15O9P	3	3510.8	5791.1	6753.3	4120.9	3670.3	6260.8	9379.5	4740.1	8539.5	C01096	HMDB0005831	152306	20479-58-7	743019	-	ko00051,ko01100
MEDN1476	Allantoic acid	Amino acid and Its metabolomics	Amino acid derivatives	175.046	176.054	[M-H]-	C4H8N4O4	3	9069.1	7151.1	5331.4	843080	1277100	928180	502410	342440	405350	C00499	HMDB0001209	203	99-16-1	30837	343	ko00230,ko01100
MEDN1478	Glu-Gln	Amino acid and Its metabolomics	Small Peptide	274.104	275.112	[M-H]-	C10H17N3O6	3	5055000	5334800	5510400	1988700	1832700	2058300	4271600	2985400	3005100	C05283	-	150914	-	-	-	--
MEDN1480	N-Arachidonoyl-L-Alanine	Amino acid and Its metabolomics	Amino acid derivatives	374.267	375.277	[M-H]-	C23H37NO3	3	21425	16129	14683	44106	41122	43004	4733300	3643600	3619700	-	-	40846579	401941-73-9	-	-	--
MEDN1484	Ethionamide	Heterocyclic compounds	Pteridines and derivatives	165.041	166.056	[M-H]-	C8H10N2S	3	3773600	3658100	3833500	4949500	3785900	4350200	3221100	2768300	3114200	-	-	-	536-33-4	-	-	--
MEDN1485	Glycerophospho-N-Arachidonoyl Ethanolamine	GP	LPE	500.277	501.285	[M-H]-	C25H44NO7P	1	35653000	36540000	37322000	16058000	19594000	25337000	54418000	52300000	31946000	-	-	-	201738-25-2	-	-	--
MEDN1499	2-Hydroxyhexanoic acid	Organic acid And Its derivatives	Organic acid And Its derivatives	131.072	132.079	[M-H]-	C6H12O3	1	1394100	1369000	1435600	33707	38937	56060	62151	46727	55619	-	HMDB0001624	99824	6064-63-7	86542	6332	--
MEDN1508	3-Phenoxybenzoic acid	Benzene and substituted derivatives	Benzene and substituted derivatives	213.055	214.063	[M-H]-	C13H10O3	1	17210	12173	15464	19143	21080	25535	16009	15575	14880	-	HMDB0041807	19539	3739-38-6	72631	-	--
MEDN1512	5,6-Dihydrouridine	Nucleotide And Its metabolomics	Nucleotide and Its metabolomics	245.079	246.085	[M-H]-	C9H14N2O6	3	24899	37738	22987	5340.6	11454	14352	86280	68168	106280	-	HMDB0000497	94312	5627-05-4	23774	5483	--
MEDN1513	5-Hydroxy-2'-deoxyuridine	Nucleotide And Its metabolomics	Nucleotide and Its metabolomics	243.062	244.07	[M-H]-	C9H12N2O6	3	8889800	15849000	8667900	3872900	6847100	4960200	7757900	5659900	8003400	-	-	96622	5168-36-5	-	-	--
MEDN1518	Acetylvaline	Amino acid and Its metabolomics	Amino acid derivatives	158.084	159.09	[M-H]-	C7H13NO3	1	694990	694780	690410	361240	345040	307970	866960	723420	839740	-	HMDB0011757	66789	96-81-1	-	-	--
MEDN1532	D-Galacturonic Acid	Carboxylic acids and derivatives	Sugar acids	193.035	194.043	[M-H]-	C6H10O7	3	1959700	2077000	1894500	1192100	1427200	1195600	1112000	880940	967170	C00333	HMDB0002545	439215	685-73-4	47962	6713	ko00040,ko00053,ko00520,ko01100,ko02010
MEDN1533	Dimethylmalonic acid	Organic acid And Its derivatives	Organic acid And Its derivatives	131.036	132.042	[M-H]-	C5H8O4	3	59680	49708	62852	249480	283450	285660	142940	160250	159860	-	HMDB0002001	11686	595-46-0	111517	6425	--
MEDN1534	D-Tagatose	Carboxylic acids and derivatives	Sugars	179.057	180.063	[M-H]-	C6H12O6	3	553480	431790	474430	290650	276540	323740	446090	391030	437380	C00795	HMDB0003418	439312	87-81-0	49092	-	ko00052,ko01100
MEDN1538	GalactinolHydrate	Carboxylic acids and derivatives	Sugar alcohols	341.109	342.116	[M-H]-	C12H22O11	3	1509900	1440700	1318600	1221000	1078100	1118000	762100	947960	1156600	-	HMDB0005826	439451	3687-64-7	17505	-	--
MEDN1539	Genipin	Heterocyclic compounds	Heterocyclic compounds	225.077	226.084	[M-H]-	C11H14O5	3	7214.2	8615.6	9633.7	9	9	9	9	9	9	C09780	HMDB0035830	442424	6902-77-8	-	-	--
MEDN1540	Gluceptate	Carboxylic acids and derivatives	Sugar acids	225.07	226.18	[M-H]-	C7H14O8	3	18499	22765	24983	51247	53623	81019	88855	105620	82754	-	-	25588	17140-60-2	-	-	--
MEDN1542	Glycogen	Carboxylic acids and derivatives	Sugars	665.216	666.222	[M-H]-	C24H42O21	3	224840	283540	288910	261130	302860	323190	142300	114160	173620	-	HMDB0000757	439177	9005-79-2	28087	160	--
MEDN1543	Gly-Gly	Amino acid and Its metabolomics	Small Peptide	131.047	132.053	[M-H]-	C4H8N2O3	3	43170	45483	45110	21318	25583	28787	29046	37064	34614	C02037	HMDB0011733	11163	556-50-3	17201	-	--
MEDN1545	Guanosine-5'-monophosphate	Nucleotide And Its metabolomics	Nucleotide and Its metabolomics	362.05	363.058	[M-H]-	C10H14N5O8P	1	441860	460600	506660	199170	236770	321580	738450	1526000	1027300	C00144	HMDB0001397	135398631	85-32-5	17345	6216	ko00230,ko01100,ko01523,ko04022,ko04740,ko04742,ko04744
MEDN1548	Val-Ala	Amino acid and Its metabolomics	Small Peptide	187.097	188.116	[M-H]-	C8H16N2O3	3	5504100	5538700	5633300	1650500	1841600	1805100	3085900	2900400	2711600	-	-	6992638	27493-61-4	-	-	--
MEDN1553	Inosine diphosphate	Nucleotide And Its metabolomics	Nucleotide and Its metabolomics	445.006	428.013	[M-H+H2O]-	C10H14N4O11P2	3	17293	10563	16145	28145	40137	27609	24044	33747	14878	C00104	HMDB0003335	135398651	81012-88-6	17808	6892	ko00230,ko01100
MEDN1554	Isethionic acid	Organic acid And Its derivatives	Sulfonic acids	124.996	125.999	[M-H]-	C2H6O4S	3	3137700	3190600	3661300	4909900	6137500	6673000	4773100	4733300	4766000	C05123	HMDB0003903	7866	1562-00-1	1157	6987	ko00430,ko01100
MEDN1556	L-Allothreonine	Amino acid and Its metabolomics	Amino acids	118.05	119.058	[M-H]-	C4H9NO3	2	12637000	12304000	13969000	1891200	1901100	1632000	1843000	1971400	1505700	C05519	HMDB0004041	99289	28954-12-3	28718	7007	ko00260,ko01100
MEDN1559	Pro-Gly	Amino acid and Its metabolomics	Small Peptide	171.077	172.085	[M-H]-	C7H12N2O3	3	140800	163400	158700	15414	11754	22783	190680	146510	172070	-	HMDB0011178	6426709	2578-57-6	61695	-	--
MEDN1566	Octadecanedioic acid	Organic acid And Its derivatives	Organic acid And Its derivatives	313.243	314.246	[M-H]-	C18H34O4	1	1781000	1848300	1751700	1368100	1294800	1345900	624080	597870	570200	-	HMDB0000782	70095	871-70-5	133086	5748	--
MEDN1576	Sucrose 6′-monophosphate	Carboxylic acids and derivatives	Phosphate sugars	421.051	422.083	[M-H]-	C12H23O14P	3	1426700	1471400	1473000	482930	433770	553830	1014700	1038000	850660	-	-	439762	36064-19-4	-	-	--
MEDN1586	Thymidine-5'-phosphate(dTMP)	Nucleotide And Its metabolomics	Nucleotide and Its metabolomics	321.051	322.057	[M-H]-	C10H15N2O8P	1	418800	457290	501080	236430	323090	752790	685400	497120	374450	-	HMDB0001227	9700	365-07-1	17013	6092	--
MEDN1589	Traumatic acid	Organic acid And Its derivatives	Organic acid And Its derivatives	227.129	228.136	[M-H]-	C12H20O4	2	203790	160760	200580	92079	159480	162330	107810	96696	97246	C16308	HMDB0000933	5283028	6402-36-4	545687	5882	ko00592
MEDN1600	LPA(16:0/0:0)	GP	LPA	311.223	410.243	[M-H]-	C19H39O7P	3	118870	110850	112900	40727	38557	37397	321700	267450	272210	C04036	HMDB0007853	6419701	22002-85-3	64023	-	--
MEDN1602	3-Deoxyguanosine	Nucleotide And Its metabolomics	Nucleotide and Its metabolomics	266.089	267.097	[M-H]-	C10H13N5O4	3	1811100	2144200	2383500	3402300	4561000	4087200	1563700	1280500	1431300	-	HMDB0000085	135440068	3608-58-0	17172	3395	--
MEDN1604	3-hydroxy-tetradecanoic acid	Organic acid And Its derivatives	Organic acid And Its derivatives	243.195	244.204	[M-H]-	C14H28O3	1	250640	247720	246410	327630	231920	216130	403280	384620	340180	-	HMDB0010731	16064	1961-72-4	42539	-	--
MEDN1608	FFA(22:4)	FA	FFA	331.255	332.272	[M-H]-	C22H36O2	1	39824	44957	33458	26228	44492	38203	56510	49969	44068	C16527	HMDB0002226	5497181	28874-58-0	53487	6560	--
MEDN1612	Cytidine 2',3'-cyclic monophosphoric acid	Nucleotide And Its metabolomics	Nucleotide and Its metabolomics	304.034	305.041	[M-H]-	C9H12N3O7P	3	330290	438990	296750	78181	112590	56690	208830	142070	187960	C02354	HMDB0011691	91746159	633-90-9	-	-	ko00240,ko01100
MEDN1614	D-Arabinose 5-phosphate	Carboxylic acids and derivatives	Phosphate sugars	229.011	230.019	[M-H]-	C5H11O8P	3	9067900	10283000	12123000	2700300	2201000	2898600	1776400	2185900	1498600	C01112	HMDB0011734	188324	13137-52-5	16241	-	ko01100
MEDN1620	Glu-Val	Amino acid and Its metabolomics	Small Peptide	245.114	246.122	[M-H]-	C10H18N2O5	1	4248500	4015300	3567900	2347600	2168000	1871800	6372300	5440400	6090800	-	HMDB0028832	6992567	5879-06-1	68846	-	--
MEDN1621	Isocitric acid	Organic acid And Its derivatives	Organic acid And Its derivatives	191.019	192.027	[M-H]-	C6H8O7	2	169110000	163240000	178990000	79021000	56296000	101200000	254050000	263470000	233680000	C00311	HMDB0000193	1198	320-77-4	30887	3328	ko00020,ko00630,ko01100,ko01200,ko01210,ko01230,ko04922,ko05230
MEDN1624	N-Acetyl-5-aminosalicylic acid	Benzene and substituted derivatives	Phenolic acids	194.046	195.053	[M-H]-	C9H9NO4	3	9	9	9	9	9	9	732370	630400	698910	-	HMDB0060602	65512	51-59-2	-	-	--
MEDN1631	UDP-xylose	Carboxylic acids and derivatives	Sugars	535.035	536.044	[M-H]-	C14H22N2O16P2	3	35536	31471	29721	19991	25011	63767	128330	104970	56816	C00190	HMDB0001018	19235	3616-06-6	16082	5948	ko00520,ko01100
MEDN1639	Glu-Thr	Amino acid and Its metabolomics	Small Peptide	229.082	248.101	[M-H2O-H]-	C9H16N2O6	3	170310	207060	203590	33057	41543	34866	9	9	9	-	HMDB0028829	6998031	6875-80-5	73510	-	--
MEDN1643	LPA(18:1/0:0)	GP	LPA	435.249	436.259	[M-H]-	C21H41O7P	3	9	9	9	3013600	1767300	3616300	4902400	2164000	2938000	-	HMDB0007855	5497152	-	-	-	--
MEDN1652	D-Allose	Carboxylic acids and derivatives	Sugars	179.057	180.063	[M-H]-	C6H12O6	3	553480	431790	474430	290650	276540	323740	446090	391030	437380	-	HMDB0001151	12285879	6038-51-3	37741	348	--
MEDN1653	D-Glucose 1,6-bisphosphate	Carboxylic acids and derivatives	Phosphate sugars	338.989	339.996	[M-H]-	C6H14O12P2	3	170600	152560	179120	43322	32542	45867	171460	184840	198520	C01231	HMDB0003514	5459969	10139-18-1	18148	-	ko00500,ko01100
MEDN1658	N-Acetyldopamine	Alcohol and amines	Polyamines	194.083	195.09	[M-H]-	C10H13NO3	3	146000	150160	160570	151750	167350	115870	18613	13854	7068.5	-	HMDB0041943	100526	2494124	-	-	--
MEDN1659	N-acetyl-D-tryptophan	Amino acid and Its metabolomics	Amino acid derivatives	245.093	246.1	[M-H]-	C13H14N2O3	3	9	9	9	9	9	9	47180	33761	41501	C03137	-	439917	2280-01-5	-	-	--
MEDN1662	Galactitol	Carboxylic acids and derivatives	Sugar alcohols	181.071	182.17	[M-H]-	C6H14O6	3	18932000	17236000	20006000	23658	34553	29164	76600	79098	68305	-	-	11850	608-66-2	-	-	--
MEDN1666	N-Acetyglutamic acid	Amino acid and Its metabolomics	Amino acid derivatives	188.056	189.064	[M-H]-	C7H11NO5	3	710170	543540	711120	595280	578230	622650	4460900	3577600	3371600	C00624	-	-	1188-37-0	-	-	ko00220,ko01100,ko01210,ko01230
MEDN1667	N-AcetyGlutamine	Amino acid and Its metabolomics	Amino acid derivatives	187.072	188.08	[M-H]-	C7H12N2O4	3	905130	1237900	974620	250890	243830	254630	488700	543350	593040	-	-	-	2490-97-3	-	-	--
MEDN1669	N-AcetyTryptophan	Amino acid and Its metabolomics	Amino acid derivatives	245.093	246.1	[M-H]-	C13H14N2O3	1	7469.4	9665.5	8434.7	6826.2	5274.2	5515.8	129750	101910	131590	-	HMDB0013713	-	1218-34-4	74640	-	--
MEDN1675	2-Deoxyribose-5'-phosphate	Nucleotide And Its metabolomics	Nucleotide and Its metabolomics	213.017	214.024	[M-H]-	C5H11O7P	3	11335	9089.7	28645	65930	64539	99341	75742	92071	55493	C00673	-	-	102916-66-5	-	-	ko00030,ko01100
MEDN1681	3-(2-Naphthyl)-L-alanine	Amino acid and Its metabolomics	Amino acid derivatives	214.1	215.095	[M-H]-	C13H13NO2	3	302040	342630	259630	313230	318380	306780	279420	338350	341790	-	-	-	58438-03-2	-	-	--
MEDN1684	S-Ribosyl-L-homocysteine	Amino acid and Its metabolomics	Amino acid derivatives	266.09	267.078	[M-H]-	C10H20N2O4	3	511100	497860	542710	188360	159870	112160	215940	201470	250410	C03539	-	-	-	-	-	ko00270,ko01100,ko01230
MEDN1686	L-threo-3-Methylaspartate	Amino acid and Its metabolomics	Amino acid derivatives	146.047	147.053	[M-H]-	C5H9NO4	3	7215200	7456400	8512600	8335100	8470900	8135000	7057100	8325600	7428200	C03618	-	-	6061-13-8	-	-	ko00630,ko00660,ko01100,ko01200
MEDN1689	Leu-Ile	Amino acid and Its metabolomics	Small Peptide	243	244.33	[M-H]-	C12H24N2O3	3	34513	35510	37022	19742	28620	21735	23091	29857	38030	-	-	7010534	36077-41-5	-	-	--
MEDN1691	His-Ser	Amino acid and Its metabolomics	Small Peptide	241.216	242.23	[M-H]-	C9H14N4O4	3	9	9	9	9	9	9	73024	62670	75968	-	HMDB0028894	435727	21438-60-8	-	-	--
MEDN1695	3-Hydroxypyruvic acid	Organic acid And Its derivatives	Organic acid And Its derivatives	103.004	104.011	[M-H]-	C3H4O4	3	83269	43076	97688	90318	112050	93073	141540	157050	54384	-	HMDB0001352	964	1113-60-6	30841	482	--
MEDN1701	3,5-Dihydroxybenzoic acid	Organic acid And Its derivatives	Organic acid And Its derivatives	153	154.027	[M-H]-	C7H6O4	3	181950	189560	190070	59972	104360	124060	70398	88176	90240	-	HMDB0013677	7424	99-10-5	39912	-	--
MEDN1702	4-Methyloctanoic acid	Organic acid And Its derivatives	Organic acid And Its derivatives	157.124	158.131	[M-H]-	C9H18O2	2	6472.8	8268.6	7447.8	69627	100140	110640	36150	26474	25909	-	HMDB0031557	62089	54947-74-9	-	-	--
MEDN1703	3-Methyladipic acid	Organic acid And Its derivatives	Organic acid And Its derivatives	159.07	160.074	[M-H]-	C7H12O4	3	30611	39384	34762	99434	123520	106890	44441	47089	38167	-	HMDB0000555	12292	3058-01-3	-	3797	--
MEDN1709	2-Octanamidoacetic acid	Amino acid and Its metabolomics	Amino acids	200.13	201.136	[M-H]-	C10H19NO3	3	2225100	2200500	2358500	135280	121590	120020	78619	183140	123880	-	HMDB0000832	84290	14246-53-8	74099	5795	--
MEDP0006	Glycine	Amino acid and Its metabolomics	Amino acids	76	75.032	[M+H]+	C2H5NO2	3	531090	463140	519300	275430	236030	210650	168110	204930	290540	C00037	HMDB0000123	750	56-40-6	15428	20	ko00120,ko00230,ko00260,ko00310,ko00440,ko00480,ko00630,ko00730,ko00860,ko00970,ko01100,ko01200,ko01230,ko02010,ko04080,ko04721,ko04974,ko04978,ko05230
MEDP0010	L-Arginine	Amino acid and Its metabolomics	Amino acids	175	174.112	[M+H]+	C6H14N4O2	1	192870000	200750000	207280000	164990000	150540000	155760000	84005000	98212000	92762000	C00062	HMDB0000517	6322	74-79-3	16467	5502	ko00220,ko00261,ko00330,ko00472,ko00970,ko01100,ko01230,ko02010,ko04150,ko04974,ko05014,ko05142,ko05146,ko05230
MEDP0011	L-Lysine	Amino acid and Its metabolomics	Amino acids	147	146.106	[M+H]+	C6H14N2O2	1	111150000	107520000	109520000	65857000	63831000	63441000	94931000	77706000	78002000	C00047	HMDB0000182	5962	56-87-1	18019	5200	ko00300,ko00310,ko00780,ko00970,ko01100,ko01210,ko01230,ko02010,ko04974
MEDP0012	L-Ornithine	Amino acid and Its metabolomics	Amino acids	133	168.067	[M-Cl]+	C5H13ClN2O2	2	1688600	1823000	1867600	1211000	1148400	1351100	1796400	2134300	2260100	C00077	HMDB0000214	6262	3184-13-2	15729	27	ko00220,ko00330,ko00472,ko00480,ko01100,ko01210,ko01230,ko02010
MEDP0013	L-Alanine	Amino acid and Its metabolomics	Amino acids	90.048	89.048	[M+H]+	C3H7NO2	3	25261000	24428000	24553000	10205000	12214000	9852800	8016100	9301000	9923900	C00041	HMDB0000161	5950	56-41-7	16977	-	ko00250,ko00270,ko00430,ko00450,ko00970,ko01100,ko01200,ko01230,ko02010,ko04122,ko04974,ko04978,ko05230
MEDP0015	L-Citrulline	Amino acid and Its metabolomics	Amino acids	176.1	175.096	[M+H]+	C6H13N3O3	3	893900	1023600	1048000	3029700	3514800	3259300	5257500	5236900	5079000	C00327	HMDB0000904	9750	372-75-8	16349	16	ko00220,ko01100,ko01230
MEDP0016	L-Glutamic Acid	Amino acid and Its metabolomics	Amino acids	148.1	147.053	[M+H]+	C5H9NO4	1	71341000	75037000	65411000	93094000	110470000	102530000	80690000	78350000	84496000	C00025	HMDB0000148	33032	56-86-0	16015	5174	ko00220,ko00250,ko00330,ko00340,ko00430,ko00471,ko00480,ko00524,ko00630,ko00650,ko00660,ko00860,ko00910,ko00970,ko01100,ko01200,ko01210,ko01230,ko02010,ko04068,ko04072,ko04080,ko04216,ko04540,ko04713,ko04720,ko04721,ko04723,ko04724,ko04727,ko04730,ko04742,ko04964,ko04974,ko05014,ko05016,ko05017,ko05030,ko05031,ko05033,ko05034,ko05230
MEDP0017	L-Histidine	Amino acid and Its metabolomics	Amino acids	156.1	155.07	[M+H]+	C6H9N3O2	1	294130000	293660000	288610000	228560000	222990000	219210000	175560000	174910000	176980000	C00135	HMDB0000177	6274	71-00-1	15971	21	ko00340,ko00410,ko00970,ko01100,ko01230,ko02010,ko04974,ko05230
MEDP0020	L-Methionine	Amino acid and Its metabolomics	Amino acids	150	149.051	[M+H]+	C5H11NO2S	1	38125000	19775000	15670000	11855000	10088000	5233900	9254100	8098800	23916000	C00073	HMDB0000696	6137	63-68-3	16643	5664	ko00270,ko00970,ko01100,ko01210,ko01230,ko01523,ko04974,ko04978,ko05230
MEDP0021	L-Phenylalanine	Amino acid and Its metabolomics	Amino acids	166	165.079	[M+H]+	C9H11NO2	3	288170000	277060000	265620000	236860000	232500000	245790000	254160000	255880000	257190000	C00079	HMDB0000159	6140	63-91-2	17295	28	ko00360,ko00400,ko00970,ko01100,ko01210,ko01230,ko02010,ko04974,ko04978,ko05230
MEDP0022	L-Proline	Amino acid and Its metabolomics	Amino acids	116.1	115.063	[M+H]+	C5H9NO2	1	300720000	303840000	340880000	187010000	202220000	213550000	214060000	228770000	213620000	C00148	HMDB0000162	145742	147-85-3	17203	29	ko00330,ko00970,ko01100,ko01230,ko02010,ko04974,ko04978,ko05230
MEDP0025	L-Tryptophan	Amino acid and Its metabolomics	Amino acids	205.1	204.09	[M+H]+	C11H12N2O2	3	113840000	114060000	110130000	174620000	163180000	171820000	198140000	209960000	204860000	C00078	HMDB0000929	6305	73-22-3	16828	5879	ko00260,ko00380,ko00400,ko00970,ko01100,ko01210,ko01230,ko04361,ko04726,ko04974,ko04978,ko05143,ko05230
MEDP0026	L-Valine	Amino acid and Its metabolomics	Amino acids	118.1	117.079	[M+H]+	C5H11NO2	3	288020000	275550000	263760000	193130000	201630000	198430000	251500000	226180000	273240000	C00183	HMDB0000883	6287	72-18-4	16414	5842	ko00280,ko00290,ko00311,ko00770,ko00970,ko01100,ko01210,ko01230,ko02010,ko04974,ko04978,ko05230
MEDP0034	3-N-Methyl-L-Histidine	Amino acid and Its metabolomics	Amino acid derivatives	170	187.096	[M-H2O+H]+	C7H13N3O3	3	3514600	3447700	3389100	9556800	9230300	8330100	1615800	1649200	1664700	C01152	HMDB0000479	64969	368-16-1	27596	5466	ko00340,ko01100
MEDP0036	5-Oxoproline	Amino acid and Its metabolomics	Amino acid derivatives	130	129.043	[M+H]+	C5H7NO3	3	17429000	17943000	16487000	7984600	7551700	7124800	12770000	8723500	11248000	C02237	HMDB0000805	499	149-87-1	-	-	ko00471,ko01100
MEDP0037	Asp-phe	Amino acid and Its metabolomics	Small Peptide	281.3	280.106	[M+H]+	C13H16N2O5	1	28466000	30302000	28157000	14192000	14788000	13424000	31788000	23020000	25930000	-	HMDB0000706	93078	13433-09-5	73830	5674	--
MEDP0039	Betaine	Others	Others	118.1	117.079	[M+H]+	C5H11NO2	1	104920000	104060000	103790000	200910000	207980000	202660000	296300000	288870000	292800000	C00719	HMDB0000043	247	107-43-7	17750	287	ko00260,ko01100,ko02010
MEDP0044	Glutathione Reducedform	Amino acid and Its metabolomics	Small Peptide	308	307.084	[M+H]+	C10H17N3O6S	2	479900	332650	296400	87635	84301	43665	149820	173110	183300	C00051	HMDB0000125	124886	70-18-8	16856	44	ko00270,ko00480,ko01100,ko02010,ko04216,ko04918,ko04976
MEDP0047	Histamine	Alcohol and amines	Polyamines	112.08	111.08	[M+H]+	C5H9N3	1	14387000	14913000	14482000	1921100	2373700	1752000	76302000	60392000	67650000	C00388	HMDB0000870	774	51-45-6	18295	68	ko00340,ko01100,ko04080,ko04664,ko04721,ko04750,ko04971,ko04974,ko05310
MEDP0053	L-Dopa	Amino acid and Its metabolomics	Amino acid derivatives	198.069	197.069	[M+H]+	C9H11NO4	3	296790	158390	324370	154720	105010	157120	656990	692130	719650	C00355	HMDB0000181	6047	59-92-7	15765	42	ko00350,ko01100,ko04728,ko04917,ko05012,ko05030,ko05031,ko05034
MEDP0054	L-Glutamine	Amino acid and Its metabolomics	Amino acids	147.069	146.069	[M+H]+	C5H10N2O3	3	119970000	120640000	133040000	160710000	140390000	133820000	46890000	59531000	67739000	C00064	HMDB0000641	5961	56-85-9	18050	5614	ko00220,ko00230,ko00240,ko00250,ko00471,ko00630,ko00750,ko00910,ko00970,ko01100,ko01230,ko02010,ko04724,ko04727,ko04964,ko04974,ko04978,ko05230
MEDP0056	L-Homocystine	Amino acid and Its metabolomics	Amino acids	269	268.055	[M+H]+	C8H16N2O4S2	1	9	9	9	9	9	9	588940	577090	670940	C01817	HMDB0000676	69382	626-72-2	89698	-	ko00270
MEDP0061	N,N-Dimethylglycine	Amino acid and Its metabolomics	Amino acid derivatives	104.071	103.063	[M+H]+	C4H9NO2	3	2805700	2982300	2769000	119520	188250	121960	211000	274160	260950	C01026	HMDB0000092	673	1118-68-9	17724	277	ko00260,ko01100
MEDP0062	N6-Acetyl-L-Lysine	Amino acid and Its metabolomics	Amino acid derivatives	189.116	188.116	[M+H]+	C8H16N2O3	2	3492000	3584400	4169900	2310200	2216800	2255500	5406100	4519500	5022700	C02727	HMDB0000206	92832	692-04-6	17752	5216	ko00310,ko01100
MEDP0065	N-Acetyl-L-Glutamic Acid	Amino acid and Its metabolomics	Amino acid derivatives	190.1	189.064	[M+H]+	C7H11NO5	3	822660	1027900	1086900	879320	1902300	1934200	3558000	4106100	3642100	C00624	HMDB0001138	185	1188-37-0	17533	-	ko00220,ko01100,ko01210,ko01230
MEDP0067	N-Acetylmannosamine	Carboxylic acids and derivatives	Sugars	222	221.09	[M+H]+	C8H15NO6	3	212480	204480	185470	559210	866520	1012500	102770	89885	208450	C00645	HMDB0001129	11096158	3615-17-6	63154	6024	ko00520,ko01100
MEDP0068	N-Acetylneuraminic Acid	Amino acid and Its metabolomics	Amino acid derivatives	310.1	309.106	[M+H]+	C11H19NO9	3	190880	204990	278220	99336	110420	146470	273160	160190	264580	C19910	HMDB0000230	445063	131-48-6	45744	3321	--
MEDP0071	Gly-Leu	Amino acid and Its metabolomics	Amino acid derivatives	189.1	188.116	[M+H]+	C8H16N2O3	1	5183200	4853300	5389900	1115600	1805200	2447300	2217300	2019600	1581500	C02155	HMDB0000759	92843	869-19-2	73514	5727	--
MEDP0074	N-Propionylglycine	Amino acid and Its metabolomics	Amino acids	132.1	131.058	[M+H]+	C5H9NO3	1	125480	101020	139450	9	9	9	25258	29012	28598	-	HMDB0000783	98681	21709-90-0	89836	5749	--
MEDP0077	Phenylacetyl-L-Glutamine	Amino acid and Its metabolomics	Amino acid derivatives	265.1	264.111	[M+H]+	C13H16N2O4	1	37156	46969	31262	17091	76572	55008	180100	164180	158350	C04148	HMDB0006344	92258	28047-15-6	17884	-	ko00360
MEDP0079	S-(5-Adenosy)-L-Homocysteine	Amino acid and Its metabolomics	Amino acid derivatives	385	384.122	[M+H]+	C14H20N6O5S	1	9281500	6755200	9221700	1168400	1117700	1075900	9964000	9677600	13177000	C00021	HMDB0000939	439155	979-92-0	16680	296	ko00270,ko01100,ko01230
MEDP0081	Serotonin	Tryptamines,Cholines,Pigments	Tryptamines	177	176.095	[M+H]+	C10H12N2O	3	1270400	1327500	1073700	301800	366470	234750	1650400	1578200	1617000	C00780	HMDB0000259	5202	50-67-9	-	-	ko00380,ko01100,ko04024,ko04080,ko04361,ko04540,ko04721,ko04726,ko04742,ko04750,ko04976
MEDP0084	Trimethylamine N-Oxide	Alcohol and amines	Amines	76	75.0684	[M+H]+	C3H9NO	3	602380	478390	464690	312730	294260	218270	181730	199990	177590	C01104	HMDB0000925	1145	1184-78-7	15724	5876	ko01100
MEDP0085	Tyramine	Benzene and substituted derivatives	Benzene and substituted derivatives	138.084	137.084	[M+H]+	C8H11NO	3	21323	9251.3	12262	5749	7497.5	3728.6	24757	69642	240620	C00483	HMDB0000306	5610	51-67-2	15760	60	ko00350,ko01100,ko04080,ko04974
MEDP0086	Urea	Alcohol and amines	Amines	61	60.032	[M+H]+	CH4N2O	3	6075500	5676200	5750400	71701	109650	138640	1951100	2683000	2990600	C00086	HMDB0000294	1176	57-13-6	16199	6	ko00220,ko00230,ko00240,ko00330,ko00780,ko01100,ko02010,ko05120
MEDP0087	L-Alanyl-L-Lysine	Amino acid and Its metabolomics	Amino acid derivatives	218.1	217.14	[M+H]+	C9H19N3O3	3	220060	133120	117860	194810	261110	188310	75634	103090	281560	-	HMDB0028692	7016106	6366-77-4	132403	-	--
MEDP0089	N-Acetylhistamine	Alcohol and amines	Amines	154.1	153.1	[M+H]+	C7H11N3O	3	572120	397450	357310	485860	437830	374200	545090	541620	778790	C05135	HMDB0013253	69602	673-49-4	28483	-	ko00340
MEDP0101	P-Coumaric Acid	Benzene and substituted derivatives	Phenolic acids	165.047	164.047	[M+H]+	C9H8O3	2	498890	393300	507420	475410	433330	666340	409540	436330	595220	C00811	HMDB0002035	637542	501-98-4	32374	6450	ko00130,ko00350,ko01100
MEDP0110	2-Methoxybenzoic Acid	Benzene and substituted derivatives	Phenolic acids	153.047	152.047	[M+H]+	C8H8O3	3	496730	497170	744520	230540	262600	231110	561280	389440	474520	-	HMDB0032604	11370	529-75-9	421840	-	--
MEDP0111	3-(4-Hydroxyphenyl)-Propionic Acid	Benzene and substituted derivatives	Phenolic acids	167.063	166.063	[M+H]+	C9H10O3	3	140250	170470	152450	98938	109280	75030	600240	498820	532780	C01744	HMDB0002199	10394	501-97-3	32980	4148	--
MEDP0113	4-Hydroxybenzoic Acid	Benzene and substituted derivatives	Phenolic acids	139.03	138.032	[M+H]+	C7H6O3	1	240500	204770	210040	367000	456590	361560	388350	388090	401680	C00156	HMDB0000500	135	99-96-7	30763	5486	ko00130,ko00790,ko01100
MEDP0115	1,4-Dihydro-1-Methyl-4-Oxo-3-Pyridinecarboxamide	Heterocyclic compounds	Pteridines and derivatives	153.06	152.059	[M+H]+	C7H8N2O2	3	11916000	9305900	8070200	10986000	8089500	7438600	11445000	12224000	17682000	C05843	HMDB0004194	440810	769-49-3	27838	-	ko00760,ko01100
MEDP0118	4-Pyridoxic Acid	Heterocyclic compounds	Pteridines and derivatives	184.05	183.053	[M+H]+	C8H9NO4	1	97042	83036	82366	96142	113840	99506	249850	237440	331650	C00847	HMDB0000017	6723	82-82-6	17405	239	ko00750,ko01100
MEDP0120	Theobromine	Nucleotide And Its metabolomics	Nucleotide and Its metabolomics	181	180.065	[M+H]+	C7H8N4O2	1	500980	463900	491670	419940	548210	517110	280000	387220	295020	C07480	HMDB0002825	5429	83-67-0	28946	1456	ko00232,ko01100
MEDP0125	Choline	Tryptamines,Cholines,Pigments	Cholines	105.11	104.108	[M+H]+	C5H14NO+	1	6059100	6114500	5720900	4079200	4065000	3369700	1564600	1328300	1487600	C00114	HMDB0000097	305	62-49-7	15354	56	ko00260,ko00564,ko01100,ko02010,ko04725,ko04976,ko05231
MEDP0126	1,5-Diaminopentane	Alcohol and amines	Polyamines	103	102.116	[M+H]+	C5H14N2	3	349820	363900	378640	58499	51815	43147	1494300	1145700	1183600	C01672	HMDB0002322	273	462-94-2	18127	3236	ko00310,ko00480,ko01100,ko04974
MEDP0127	Putrescine	Alcohol and amines	Polyamines	89	88.1	[M+H]+	C4H12N2	3	8198000	9359200	8922000	727570	644730	618850	15135000	12400000	13697000	C00134	HMDB0001414	1045	110-60-1	17148	3226	ko00330,ko00472,ko00480,ko01100,ko02010,ko04974
MEDP0128	Diethanolamine	Alcohol and amines	Amines	106	105.079	[M+H]+	C4H11NO2	1	353630	423390	357920	132760	178040	159580	157540	123680	163470	C06772	HMDB0004437	8113	111-42-2	28123	3239	ko00564
MEDP0135	Myoinositol	Carboxylic acids and derivatives	Sugar alcohols	181	180.063	[M+H]+	C6H12O6	1	36646000	36269000	35084000	71616000	76371000	62166000	40987000	51215000	54636000	C00137	HMDB0000211	892	87-89-8	17268	5221	ko00052,ko00053,ko00562,ko01100,ko02010,ko04070
MEDP0145	1,7-Dimethylxanthine	Nucleotide And Its metabolomics	Nucleotide and Its metabolomics	181.1	180.065	[M+H]+	C7H8N4O2	1	475600	510770	515930	513400	650090	625030	578750	676390	731260	C13747	HMDB0001860	4687	611-59-6	25858	1457	ko00232,ko01100
MEDP0146	1-Methyladenine	Nucleotide And Its metabolomics	Nucleotide and Its metabolomics	150	149.07	[M+H]+	C6H7N5	1	100890	88697	102230	165660	163310	218160	315010	384360	402620	C02216	HMDB0011599	78821	5142-22-3	18083	-	--
MEDP0147	1-Methylhistidine	Amino acid and Its metabolomics	Amino acid derivatives	170.1	169.085	[M+H]+	C7H11N3O2	3	5455900	5662000	6819200	5643400	4942400	5045700	7190200	8788800	8365900	C01152	HMDB0000001	92105	332-80-9	50599	3741	ko00340,ko01100
MEDP0150	2'-Deoxyinosine	Nucleotide And Its metabolomics	Nucleotide and Its metabolomics	253.1	252.086	[M+H]+	C10H12N4O4	1	555050	624200	622000	506060	638010	613640	900880	383270	467490	C05512	HMDB0000071	65058	890-38-0	28997	3383	ko00230,ko01100,ko02010
MEDP0151	2-Hydroxy-6-Aminopurine	Nucleotide And Its metabolomics	Nucleotide and Its metabolomics	152.056	151.049	[M+H]+	C5H5N5O	3	4211900	4610700	3986300	1170300	2607900	2058900	4086400	3123600	3574800	-	HMDB0000403	76900	3373-53-3	62462	5392	--
MEDP0152	3'-Aenylic Acid	Nucleotide And Its metabolomics	Nucleotide and Its metabolomics	348	347.063	[M+H]+	C10H14N5O7P	1	25935000	24264000	29306000	25765000	23004000	33372000	40557000	51256000	35591000	C01367	HMDB0003540	41211	84-21-9	28931	-	ko00230,ko01100
MEDP0157	7-Methylxanthine	Nucleotide And Its metabolomics	Nucleotide and Its metabolomics	167	166.049	[M+H]+	C6H6N4O2	3	73637	103100	71251	68560	69655	71321	56689	89830	89724	C16353	HMDB0001991	68374	552-62-5	48991	-	ko00232,ko01100
MEDP0160	Adenosine	Nucleotide And Its metabolomics	Nucleotide and Its metabolomics	268.097	267.097	[M+H]+	C10H13N5O4	1	67214000	70738000	56041000	24850000	27727000	20836000	35486000	31628000	37658000	C00212	HMDB0000050	60961	58-61-7	16335	86	ko00230,ko01100,ko02010,ko04022,ko04024,ko04071,ko04080,ko04270,ko04923,ko04924,ko05012,ko05032,ko05034
MEDP0161	Adenosine 5'-Diphosphate	Nucleotide And Its metabolomics	Nucleotide and Its metabolomics	428	427.029	[M+H]+	C10H15N5O10P2	3	1348300	1006800	1038200	4948200	2808200	3221600	2768200	3950300	3699800	C00008	HMDB0001341	6022	58-64-0	16761	6175	ko00190,ko00230,ko01100,ko04068,ko04080,ko04142,ko04152,ko04611,ko04714,ko04742,ko04924,ko05012,ko05014
MEDP0165	Cytosine	Nucleotide And Its metabolomics	Nucleotide and Its metabolomics	112	111.043	[M+H]+	C4H5N3O	1	617040	457740	499690	915730	778530	698050	817710	795360	881340	C00380	HMDB0000630	597	71-30-7	16040	283	ko00240,ko01100
MEDP0166	Deoxyguanosine	Nucleotide And Its metabolomics	Nucleotide and Its metabolomics	268.097	267.097	[M+H]+	C10H13N5O4	3	67214000	70738000	56041000	24850000	27727000	20836000	35486000	31628000	37658000	C00330	HMDB0000085	187790	961-07-9	17172	3395	ko00230,ko01100,ko02010
MEDP0168	Guanosine 3',5'-Cyclic Monophosphate	Nucleotide And Its metabolomics	Nucleotide and Its metabolomics	346.2	345.047	[M+H]+	C10H12N5O7P	3	473050	550170	406790	251780	406570	142210	4053100	3372200	3281400	C00942	HMDB0001314	24316	7665-99-8	16356	6152	ko00230,ko01100,ko04022,ko04270,ko04540,ko04611,ko04713,ko04714,ko04730,ko04740,ko04744,ko04921,ko04923,ko04924,ko04925,ko04970,ko04976
MEDP0174	Purine	Nucleotide And Its metabolomics	Nucleotide and Its metabolomics	121	120.044	[M+H]+	C5H4N4	3	2242600	2399200	2255200	1540100	1647900	1511700	1997000	1713500	1875200	C15587	HMDB0001366	1044	120-73-0	17258	6193	--
MEDP0177	Thymine	Nucleotide And Its metabolomics	Nucleotide and Its metabolomics	127	126.043	[M+H]+	C5H6N2O2	1	632730	818680	526670	984860	1605600	1493300	2054400	1920900	2537100	C00178	HMDB0000262	1135	65-71-4	-	-	ko00240,ko01100
MEDP0178	Uracil	Nucleotide And Its metabolomics	Nucleotide and Its metabolomics	113.027	112.027	[M+H]+	C4H4N2O2	1	11737000	13737000	13135000	9994400	10921000	7543800	8260400	10309000	8248100	C00106	HMDB0000300	1174	66-22-8	17568	258	ko00240,ko00410,ko00770,ko01100
MEDP0180	Β-Nicotinamide Mononucleotide	Nucleotide And Its metabolomics	Nucleotide and Its metabolomics	335.1	334.057	[M+H]+	C11H15N2O8P	3	1135700	1099700	1150600	2432200	2394800	3110300	4929500	3231800	3404300	C00455	HMDB0000229	14180	1094-61-7	16171	5238	ko00760,ko01100
MEDP0185	Epinephrine	Hormones and hormone related compunds	Hormones and hormone related compunds	184	183.09	[M+H]+	C9H13NO3	3	4608700	5177700	4389500	1791600	2019200	3292100	1371000	1278900	1064700	C00788	HMDB0000068	5816	51-43-4	28918	5127	ko00350,ko01100,ko04024,ko04080,ko04261,ko04923,ko04924
MEDP0212	N-Acetyl-5-Hydroxytryptamine	Tryptamines,Cholines,Pigments	Tryptamines	219	218.106	[M+H]+	C12H14N2O2	1	156600	140370	143580	107940	134270	104770	73188	140690	96976	C00978	HMDB0001238	903	1210-83-9	17697	366	ko00380,ko01100
MEDP0218	D-Mannitol	Carboxylic acids and derivatives	Sugar alcohols	183.08	182.079	[M+H]+	C6H14O6	3	1333400	1500600	967030	11701	16618	9214	14884	17076	14045	C00392	HMDB0000765	6251	69-65-8	16899	142	ko00051,ko01100,ko02010
MEDP0224	D-Fructose	Carboxylic acids and derivatives	Sugars	181	180.063	[M+H]+	C6H12O6	1	36646000	36269000	35084000	71616000	76371000	62166000	40987000	51215000	54636000	C10906	HMDB0062538	5984	57-48-7	48095	-	--
MEDP0227	D-Mannose	Carboxylic acids and derivatives	Sugars	181	180.063	[M+H]+	C6H12O6	1	36646000	36269000	35084000	71616000	76371000	62166000	40987000	51215000	54636000	C00159	HMDB0000169	18950	3458-28-4	4208	-	ko00051,ko00052,ko00520,ko01100,ko02010,ko04142,ko04625
MEDP0229	Lactose	Carboxylic acids and derivatives	Sugars	365.106	342.116	[M+Na]+	C12H22O11	1	14757000	15043000	17242000	10423000	10694000	12224000	12981000	14320000	13265000	C00243	HMDB0000186	84571	63-42-3	36219	267	ko00052,ko01100,ko02010,ko04973
MEDP0240	Pyridoxine	CoEnzyme and vitamins	CoEnzyme and vitamins	170.1	169.074	[M+H]+	C8H11NO3	3	71313	42147	31998	26247	30820	25784	81242	73607	87639	C00314	HMDB0000239	1054	65-23-6	-	-	ko00750,ko01100
MEDP0242	Nicotinamide	CoEnzyme and vitamins	CoEnzyme and vitamins	123.1	122.1	[M+H]+	C6H6N2O	1	1642200	1654400	1566500	21448000	25898000	24484000	14352000	15114000	16639000	C00153	HMDB0001406	936	98-92-0	17154	1497	ko00760,ko01100,ko04212,ko04977
MEDP0244	All-Trans-13,14-Dihydroretinol	CoEnzyme and vitamins	CoEnzyme and vitamins	287.2	286.23	[M+H]+	C20H32O	1	194560	231120	249650	272880	668930	596790	5384900	5725300	3036400	C15492	HMDB0011618	446798	115797-14-3	52075	-	ko00830
MEDP0246	Nicotinic Acid	CoEnzyme and vitamins	CoEnzyme and vitamins	124	123.032	[M+H]+	C6H5NO2	1	10121000	10341000	10473000	25559000	24448000	29034000	11373000	10485000	13272000	C00253	HMDB0001488	938	59-67-6	15940	6272	ko00760,ko01100,ko05133
MEDP0248	N-Methylnicotinamide	CoEnzyme and vitamins	CoEnzyme and vitamins	137	136.064	[M+H]+	C7H8N2O	3	9	9	9	9	9	9	84887	75708	102180	-	HMDB0003152	64950	114-33-0	64399	-	--
MEDP0250	Riboflavin	CoEnzyme and vitamins	CoEnzyme and vitamins	377	376.138	[M+H]+	C17H20N4O6	1	3485900	3524500	3556900	57768000	55919000	57639000	19505000	15100000	17833000	C00255	HMDB0000244	493570	83-88-5	-	-	ko00740,ko01100,ko02010,ko04977
MEDP0251	Trigonelline	CoEnzyme and vitamins	CoEnzyme and vitamins	138	137.048	[M+H]+	C7H7NO2	3	5707800	6853300	7022000	3843300	4308400	4529400	5413600	4723500	4470000	C01004	HMDB0000875	5570	535-83-1	18123	273	ko00760
MEDP0271	3-Indolepropionic Acid	Heterocyclic compounds	Indole and Its derivatives	190.08	189.079	[M+H]+	C11H11NO2	1	9	9	9	112590	154510	129110	9	9	9	-	HMDB0002302	3744	830-96-6	43580	6602	--
MEDP0276	Indole-3-Carboxaldehyde	Heterocyclic compounds	Indole and Its derivatives	146.1	145.053	[M+H]+	C9H7NO	1	64801	54963	52530	473460	511110	522560	338680	240680	320530	C08493	HMDB0029737	10256	487-89-8	343043	-	--
MEDP0277	Methyl Indole-3-Acetate	Heterocyclic compounds	Indole and Its derivatives	190.1	189.079	[M+H]+	C11H11NO2	1	83285	71701	69515	888370	928660	737860	115420	153890	211970	-	HMDB0029738	74706	1912-33-0	72782	-	--
MEDP0281	1,3-Diaminopropane	Alcohol and amines	Amines	75	74.084	[M+H]+	C3H10N2	3	167040	173440	167880	634790	751690	590610	347310	295380	328480	C00986	HMDB0000002	428	109-76-2	15725	5081	ko00260,ko00330,ko00410,ko01100
MEDP0282	1,3-Dimethyluric Acid	Amino acid and Its metabolomics	Amino acid derivatives	197	196.06	[M+H]+	C7H8N4O3	3	9	9	9	9	9	9	897340	890510	934960	-	HMDB0001857	70346	944-73-0	68447	2822	--
MEDP0284	1-Naphthylacetic Acid	Organic acid And Its derivatives	Organic acid And Its derivatives	187.1	186.068	[M+H]+	C12H10O2	1	363150	354570	400660	169180	193200	181410	141760	149830	133300	C13014	HMDB0032708	6862	86-87-3	32918	-	--
MEDP0289	3,4,5-Trimethoxycinnamic Acid	Organic acid And Its derivatives	Organic acid And Its derivatives	239.084	238.084	[M+H]+	C12H14O5	1	378280	324260	373760	51972	55660	62490	554730	478820	520080	-	HMDB0002511	735755	90-50-6	-	6705	--
MEDP0290	3,5-Dimethoxy-4-Hydroxycinnamic Acid	Organic acid And Its derivatives	Organic acid And Its derivatives	225.069	224.069	[M+H]+	C11H12O5	3	78628	72561	81981	9	9	9	9	9	9	C00482	HMDB0032616	637775	530-59-6	15714	-	ko01100
MEDP0295	4-Acetamidobutyric Acid	Organic acid And Its derivatives	Organic acid And Its derivatives	146.074	145.074	[M+H]+	C6H11NO3	1	775550	889560	646460	249360	293260	308170	23625000	17808000	20241000	C02946	HMDB0003681	18189	3025-96-5	17645	-	ko00330,ko01100
MEDP0297	5-Aminovaleric Acid	Amino acid and Its metabolomics	Amino acid derivatives	118.2	117.079	[M+H]+	C5H11NO2	3	581690	610120	640960	457150	552770	531110	808520	937500	1152600	C00431	HMDB0003355	138	660-88-8	15887	6902	ko00310,ko00330,ko01100
MEDP0298	6-Aminocaproic Acid	Amino acid and Its metabolomics	Amino acid derivatives	132.095	131.095	[M+H]+	C6H13NO2	2	394690000	403500000	476670000	395600000	358930000	392590000	405140000	410720000	366250000	C02378	HMDB0001901	564	60-32-2	16586	-	ko01100
MEDP0299	7-Methyluric Acid	Amino acid and Its metabolomics	Amino acid derivatives	183	182.044	[M+H]+	C6H6N4O3	1	864860	855280	657660	863310	934640	786980	917420	722710	948510	C16355	HMDB0011107	69160	612-37-3	149744	-	ko00232
MEDP0301	Azelaic Acid	Organic acid And Its derivatives	Organic acid And Its derivatives	189.105	188.105	[M+H]+	C9H16O4	1	453910	457730	393810	163200	160920	166390	275910	208780	195570	C08261	HMDB0000784	2266	123-99-9	48131	5750	--
MEDP0305	Creatinine	Organic acid And Its derivatives	Organic acid And Its derivatives	114.059	113.059	[M+H]+	C4H7N3O	3	410460	352460	384030	191900	155700	103750	782610	573740	670140	C00791	HMDB0000562	588	60-27-5	16737	8	ko00330,ko01100
MEDP0307	Dl-2-Aminooctanoic Acid	Organic acid And Its derivatives	Organic acid And Its derivatives	160.126	159.126	[M+H]+	C8H17NO2	1	799630	745120	733190	1664800	1909000	1958800	1973500	2121000	1948100	-	HMDB0000991	69522	644-90-6	75145	5923	--
MEDP0308	Dodecanedioic Aicd	FA	FFA	231.152	230.152	[M+H]+	C12H22O4	1	166430	146910	149020	1322400	1272600	1760700	82584	85732	64875	C02678	HMDB0000623	12736	693-23-2	4676	5596	--
MEDP0313	Guanidineacetic Acid	Organic acid And Its derivatives	Organic acid And Its derivatives	118.1	117.054	[M+H]+	C3H7N3O2	3	723300	674080	549260	480440	502990	555360	782530	1044100	1093500	C00581	HMDB0000128	763	352-97-6	16344	5163	ko00260,ko00330,ko01100
MEDP0318	Kinurenine	Amino acid and Its metabolomics	Amino acid derivatives	209.1	208.085	[M+H]+	C10H12N2O3	1	6064100	6099700	5605900	571190	524350	455910	9353000	8867200	10727000	C00328	HMDB0000684	161166	343-65-7	16946	72	ko00380,ko01100,ko05143
MEDP0325	Maleic Acid	Organic acid And Its derivatives	Organic acid And Its derivatives	117.011	116.011	[M+H]+	C4H4O4	1	74564000	74975000	79005000	27249000	31696000	29847000	28622000	30592000	28742000	C01384	HMDB0000176	444266	110-16-7	18300	-	ko00350,ko00650,ko00760,ko01100
MEDP0332	Cinnamic Acid	Organic acid And Its derivatives	Organic acid And Its derivatives	149.052	148.052	[M+H]+	C9H8O2	1	212330	226920	231350	28396	30090	29448	280060	247280	286510	C00423	HMDB0000930	444539	140-10-3	35697	5880	ko00130,ko00360,ko01100
MEDP0336	LPC(0:0/14:0)	GP	LPC	468.3	467.301	[M+H]+	C22H46NO7P	1	43318000	43306000	43187000	24982000	31686000	39296000	166010000	147290000	107910000	-	HMDB0010379	460604	20559-16-4	64489	-	--
MEDP0338	LPC(16:0/0:0)	GP	LPC	496.33	495.332	[M+H]+	C24H50NO7P	3	222270000	223260000	213790000	221790000	222230000	219490000	184400000	194910000	204630000	-	HMDB0010382	460602	17364-16-8	72998	-	--
MEDP0362	Neopterin	Heterocyclic compounds	Pteridines and derivatives	254.08	253.081	[M+H]+	C9H11N5O4	1	4581.8	24838	25539	199700	147720	191480	89380	124110	103860	C05926	HMDB0000845	4455	2009-64-5	-	248	ko00790
MEDP0366	N,N-Dimethylformamide	Alcohol and amines	Amines	74.05	73.053	[M+H]+	C3H7NO	1	1775500	1860500	2043900	3093900	2148200	2122800	1826500	4211700	2549100	C03134	HMDB0001888	6228	68-12-2	17741	-	--
MEDP0367	γ-Aminobutyric Acid	Amino acid and Its metabolomics	Amino acid derivatives	104.06	103.063	[M+H]+	C4H9NO2	3	917560	932320	863410	51140	89675	73971	118760	140370	141420	C00334	HMDB0000112	119	56-12-2	16865	-	ko00250,ko00330,ko00410,ko00650,ko00760,ko01100,ko04024,ko04080,ko04721,ko04723,ko04727,ko04742,ko04915,ko04929,ko05032,ko05033
MEDP0369	4-(Aminomethyl)-5-(Hydroxymethyl)-2-Methylpyridin-3-Ol	Heterocyclic compounds	Pteridines and derivatives	169.09	168.09	[M+H]+	C8H12N2O2	3	108470	112400	115840	142480	123870	128910	225940	182450	215990	C00534	HMDB0001431	1052	85-87-0	16410	238	ko00750,ko01100,ko04977
MEDP0373	N-Acetylglycine	Amino acid and Its metabolomics	Amino acid derivatives	118	117.043	[M+H]+	C4H7NO3	3	160940000	161680000	167800000	263330000	274680000	301130000	424640000	422480000	379840000	-	HMDB0000532	10972	543-24-8	40410	5517	--
MEDP0374	Cyclic Amp	Nucleotide And Its metabolomics	Nucleotide and Its metabolomics	330	329.053	[M+H]+	C10H12N5O6P	1	2479100	2625400	2778400	2312500	1980100	2006800	1174300	1500800	1489300	C00575	HMDB0000058	6076	60-92-4	17489	5120	ko00230,ko01100,ko01522,ko04010,ko04014,ko04015,ko04020,ko04022,ko04024,ko04062,ko04072,ko04114,ko04211,ko04213,ko04261,ko04270,ko04340,ko04361,ko04371,ko04540,ko04611,ko04670,ko04710,ko04713,ko04714,ko04720,ko04723,ko04724,ko04725,ko04726,ko04727,ko04728,ko04740,ko04742,ko04750,ko04910,ko04911,ko04912,ko04913,ko04914,ko04915,ko04916,ko04918,ko04919,ko04921,ko04922,ko04923,ko04924,ko04925,ko04926…
MEDP0378	N6-Succinyl Adenosine	Nucleotide And Its metabolomics	Nucleotide and Its metabolomics	384	383.108	[M+H]+	C14H17N5O8	1	215150000	210810000	213940000	84470000	85324000	68978000	230020000	200670000	207990000	-	HMDB0000912	20849086	4542-23-8	71169	5867	--
MEDP0379	3-Hydroxyhippuric Acid	Amino acid and Its metabolomics	Amino acid derivatives	196.05	195.053	[M+H]+	C9H9NO4	3	877500	820940	910490	127000	169250	142610	2546600	2356000	2899900	-	HMDB0006116	450268	1637-75-8	70824	-	--
MEDP0380	2-(Dimethylamino)Guanosine	Nucleotide And Its metabolomics	Nucleotide and Its metabolomics	312	311.123	[M+H]+	C12H17N5O5	1	1217200	1140500	1272900	500210	533430	509430	5258500	4643200	5172500	-	HMDB0004824	92919	2140-67-2	19289	7086	--
MEDP0382	8-Hydroxy-2-Deoxyguanosine	Nucleotide And Its metabolomics	Nucleotide and Its metabolomics	284	283.092	[M+H]+	C10H13N5O5	3	167740000	80116000	209380000	126710000	54866000	58246000	91415000	172660000	165040000	-	HMDB0003333	73318	88847-89-6	40304	6890	--
MEDP0383	Β-Pseudouridine	Nucleotide And Its metabolomics	Nucleotide and Its metabolomics	245	244.07	[M+H]+	C9H12N2O6	3	221110	248800	304960	219830	297140	202820	234140	277410	217970	C02067	HMDB0000767	15047	1445-07-4	17802	5734	ko00240,ko01100
MEDP0384	Isoxanthopterin	Heterocyclic compounds	Pteridines and derivatives	180.04	179.044	[M+H]+	C6H5N5O2	1	79841	103700	86011	692440	706920	833950	854310	1055700	833100	C03975	HMDB0000704	10729	529-69-1	16713	5672	--
MEDP0387	L-Homoarginine	Amino acid and Its metabolomics	Amino acids	189	188.127	[M+H]+	C7H16N4O2	3	1777000	1569300	1859500	1574100	1496000	1491100	1941800	1924500	1618500	C01924	HMDB0000670	9085	156-86-5	27747	5640	--
MEDP0389	Pantetheine	CoEnzyme and vitamins	CoEnzyme and vitamins	279.13	278.13	[M+H]+	C11H22N2O4S	3	165990000	178670000	200110000	199940000	182000000	196270000	175880000	161740000	184020000	C00831	HMDB0003426	479	496-65-1	16753	6928	ko00770
MEDP0390	Hypoxanthine-9-β-D-Arabinofuranoside	Nucleotide And Its metabolomics	Nucleotide and Its metabolomics	269.08	268.081	[M+H]+	C10H12N4O5	1	57450000	57532000	62485000	63405000	55074000	46001000	41990000	36217000	45191000	-	HMDB0003040	46874582	7013-16-3	705435	3022	--
MEDP0401	5'-Deoxy-5'-(Methylthio) Adenosine	Nucleotide And Its metabolomics	Nucleotide and Its metabolomics	298	297.09	[M+H]+	C11H15N5O3S	1	32526000	31578000	32925000	21085000	18567000	21985000	23824000	19108000	28235000	C00170	HMDB0001173	439176	2457-80-9	17509	3425	ko00270,ko01100
MEDP0403	Deoxycytidine	Nucleotide And Its metabolomics	Nucleotide and Its metabolomics	228	227.091	[M+H]+	C9H13N3O4	3	127360	91380	102320	201720	212810	310290	203240	221130	324980	C00881	HMDB0000014	13711	951-77-9	15698	3367	ko00240,ko01100,ko02010
MEDP0404	Sarcosine	Amino acid and Its metabolomics	Amino acids	90	89.048	[M+H]+	C3H7NO2	3	953460	864590	908070	309560	272630	271530	418150	427440	430630	C00213	HMDB0000271	1088	107-97-1	15611	51	ko00260,ko00330,ko01100
MEDP0430	2-Aminoadipic Acid	Organic acid And Its derivatives	Organic acid And Its derivatives	162.1	161.069	[M+H]+	C6H11NO4	3	4170000	4236300	4379300	1992000	2331600	2073100	3268500	3328300	4196100	C00956	HMDB0000510	469	542-32-5	37024	5496	ko00300,ko00310,ko00311,ko01100,ko01210,ko01230
MEDP0434	LPC(17:0/0:0)	GP	LPC	510.1	509.348	[M+H]+	C25H52NO7P	3	12873000	10566000	13869000	2485200	4303100	4399900	8866500	6932900	9105700	-	HMDB0012108	24779463	50930-23-9	74340	-	--
MEDP0438	N-Formylmethionine	Amino acid and Its metabolomics	Amino acid derivatives	178	177.046	[M+H]+	C6H11NO3S	2	304760	361110	365130	9	9	9	710390	629870	672920	C03145	HMDB0001015	6995182	4289-98-9	16552	5945	ko00270
MEDP0442	Sn-Glycero-3-Phosphocholine	Tryptamines,Cholines,Pigments	Cholines	258.2	257.103	[M+H]+	C8H20NO6P	1	212100000	210660000	194970000	161240000	139340000	127800000	66386000	69980000	78738000	C00670	HMDB0000086	71920	28319-77-9	16870	370	ko00564,ko00565,ko05231
MEDP0443	10-Formyl-Thf	Heterocyclic compounds	Pteridines and derivatives	474.2	473.166	[M+H]+	C20H23N7O7	3	9	9	9	178470	220970	184220	366160	277210	298130	C00234	HMDB0000972	122347	2800-34-2	15637	5912	ko00670,ko00970,ko01100,ko01200,ko01523
MEDP0453	Indole	Heterocyclic compounds	Indole and Its derivatives	118	117.058	[M+H]+	C8H7N	1	9085200	8960500	9372000	15209000	15002000	14939000	15468000	18921000	18053000	C00463	HMDB0000738	798	120-72-9	16881	286	ko00380,ko00400,ko01100,ko04974
MEDP0455	Dihydrojasmone	Organic acid And Its derivatives	Organic acid And Its derivatives	167.1	166.136	[M+H]+	C11H18O	3	18495	17830	21697	25974	23963	13002	73650	53157	57417	-	HMDB0031565	62378	1128-08-1	-	-	--
MEDP0457	5-Aminolevulinate	Organic acid And Its derivatives	Organic acid And Its derivatives	132.1	131.058	[M+H]+	C5H9NO3	2	11232000	10237000	12226000	12489000	14521000	12027000	12495000	14334000	13690000	C00430	HMDB0001149	137	106-60-5	17549	6037	ko00260,ko00860,ko01100,ko02010
MEDP0461	2-Methylguanosine	Nucleotide And Its metabolomics	Nucleotide and Its metabolomics	298.1	297.107	[M+H]+	C11H15N5O5	3	3252200	3299100	3518200	2216900	2746800	2304700	5162600	4120400	4094700	-	HMDB0005862	135501934	2140-77-4	19702	-	--
MEDP0494	LPC(15:0/0:0)	GP	LPC	482.3	481.317	[M+H]+	C23H48NO7P	3	19113000	20540000	20917000	12127000	12963000	11126000	11627000	7722100	13752000	-	HMDB0010381	-	-	580912	-	--
MEDP0495	LPC(0:0/18:2)	GP	LPC	520.33	519.332	[M+H]+	C26H50NO7P	3	146240000	169100000	146470000	164550000	159170000	141900000	238940000	217860000	220560000	-	-	-	-	-	-	--
MEDP0507	2-Hydroxycinnamic acid	Benzene and substituted derivatives	Phenolic acids	165.047	164.047	[M+H]+	C9H8O3	1	498890	393300	507420	475410	433330	666340	409540	436330	595220	C01772	HMDB0002641	637540	614-60-8	18125	6727	ko00360,ko01100
MEDP0509	trans-3-Indoleacrylic acid	Organic acid And Its derivatives	Organic acid And Its derivatives	188.071	187.063	[M+H]+	C11H9NO2	3	77617	76351	108660	9	336370	290790	9	184750	159390	-	-	5375048	29953-71-7	-	-	--
MEDP0510	Carnitine C2:0	FA	CAR	204.122	203.116	[M+H]+	C9H17NO4	3	109300000	107790000	95014000	79927000	76297000	70939000	120440000	146230000	144560000	C02571	HMDB0000201	1	14992-62-2	57589	-	ko04931
MEDP0513	Hexadecanamide	Alcohol and amines	Amines	256.264	255.256	[M+H]+	C16H33NO	1	723070	1229100	1443500	1204100	1699600	1537800	4332000	4285400	4390300	-	HMDB0012273	69421	629-54-9	74475	-	--
MEDP0514	Thiamine	CoEnzyme and vitamins	CoEnzyme and vitamins	265.111	265.112	[M]+	C12H17N4OS+	1	80816	103640	46400	4706900	5033100	5813700	1476500	1502800	1355600	C00378	HMDB0000235	1130	59-43-8	18385	5242	ko00730,ko01100,ko02010,ko04122,ko04977
MEDP0518	DL-Stachydrine	Organic acid And Its derivatives	Organic acid And Its derivatives	144.102	179.071	[M-Cl]+	C7H14ClNO2	3	40935000	36836000	34773000	27162000	28157000	24758000	34285000	38285000	35940000	-	-	44150282	4136-37-2	-	-	--
MEDP0519	L-Norleucine	Amino acid and Its metabolomics	Amino acids	132.102	131.095	[M+H]+	C6H13NO2	1	17289000	16269000	18759000	32212000	31168000	30843000	36663000	43638000	39476000	C01933	HMDB0001645	6334	327-57-1	18347	6334	--
MEDP0523	DL-Carnitine	FA	CAR	162.112	161.105	[M+H]+	C7H15NO3	1	49895000	51196000	49815000	53519000	61088000	58820000	40178000	39682000	37887000	C00318	HMDB0000062	2724480	541-15-1	16347	52	ko04714,ko04976
MEDP0526	6-Dimethylaminopurine	Nucleotide And Its metabolomics	Nucleotide and Its metabolomics	164.086	163.086	[M+H]+	C7H9N5	1	215880	138430	123270	167900	149330	193000	2069500	2153500	3551500	-	HMDB0000473	3134	938-55-6	60281	5460	--
MEDP0529	Indole-3-acetamide	Heterocyclic compounds	Indole and Its derivatives	175.079	174.079	[M+H]+	C10H10N2O	1	855810	1039800	731250	8255500	7379600	5991300	1576600	1326200	1713900	C02693	HMDB0029739	397	879-37-8	16031	-	ko00380,ko01100
MEDP0535	Triethyl phosphate	Organic acid And Its derivatives	Phosphoric acids	183.071	182.071	[M+H]+	C6H15O4P	3	4867400	4658200	4928800	7523100	5233400	7969600	6026800	5262700	5093900	-	HMDB0012228	74190	78-40-0	42383	-	--
MEDP0539	Ubiquinone-1	CoEnzyme and vitamins	CoEnzyme and vitamins	251.121	250.121	[M+H]+	C14H18O4	3	24768	34897	32274	49569	57859	46609	41956	37281	31416	C00399	HMDB0002012	4462	727-81-1	46234	6435	ko00130,ko00190,ko01100
MEDP0540	7,8-dihydro-L-Biopterin	Heterocyclic compounds	Pteridines and derivatives	240.102	239.102	[M+H]+	C9H13N5O3	3	137990	156740	153620	138950	133160	191590	120860	118140	159780	C02953	HMDB0000038	135402011	6779-87-9	64277	5106	ko00790,ko01100
MEDP0541	δ-Valerolactam	Alcohol and amines	Amines	100.068	99.0684	[M+H]+	C5H9NO	1	7009800	7185800	7445100	4121800	5061800	4439500	25419000	25552000	28947000	-	HMDB0011749	12665	675-20-7	77761	-	--
MEDP0545	2-Pyrrolidinone	Heterocyclic compounds	Heterocyclic compounds	86.0528	85.0528	[M+H]+	C4H7NO	1	359100	421170	426920	173190	148710	137690	17723000	14935000	19473000	-	HMDB0002039	12025	616-45-5	36592	6452	--
MEDP0560	Dihydrouracil	Nucleotide And Its metabolomics	Nucleotide and Its metabolomics	115.043	114.043	[M+H]+	C4H6N2O2	2	171510	171720	157080	102670	101740	69130	142910	159670	165300	C00429	HMDB0000076	649	504-07-4	15901	285	ko00240,ko00410,ko00770,ko01100
MEDP0574	Oleamide	Alcohol and amines	Amines	282.272	281.272	[M+H]+	C18H35NO	1	134170	254610	312970	269300	446610	403290	766500	846790	828510	C19670	HMDB0002117	5283387	301-02-0	116314	-	--
MEDP0577	Carnitine isoC4:0	FA	CAR	232.154	231.147	[M+H]+	C11H21NO4	1	2735400	2710100	2535100	229350	238120	240520	1748300	1641800	2596600	-	HMDB0000736	10177002	25518-49-4	84838	5704	--
MEDP0587	N-Alpha-acetyllysine	Amino acid and Its metabolomics	Amino acid derivatives	189.116	188.116	[M+H]+	C8H16N2O3	3	3492000	3584400	4169900	2310200	2216800	2255500	5406100	4519500	5022700	C12989	HMDB0000446	192590	1946-82-3	35704	5435	--
MEDP0588	Ritalinic acid	Organic acid And Its derivatives	Organic acid And Its derivatives	220	219.126	[M+H]+	C13H17NO2	1	9	9	9	9258.2	18524	17873	45545	30002	34280	-	HMDB0042008	86863	19395-41-6	83481	-	--
MEDP0598	2'-Hydroxy-5'-methylacetophenone	Benzene and substituted derivatives	Benzene and substituted derivatives	151.068	150.068	[M+H]+	C9H10O2	3	2262600	2258200	2227200	2529100	1802900	1771000	2962000	2559300	2496700	-	HMDB0032592	15068	1450-72-2	-	-	--
MEDP0601	Spermidine	Alcohol and amines	Polyamines	146.158	145.158	[M+H]+	C7H19N3	1	33432000	32147000	32357000	16384000	16216000	14786000	25361000	23849000	25677000	C00315	HMDB0001257	1102	124-20-9	16610	254	ko00330,ko00410,ko00480,ko01100,ko02010,ko04976
MEDP0611	N-Acetyl-L-Histidine	Amino acid and Its metabolomics	Amino acid derivatives	198.08	197.08	[M+H]+	C8H11N3O3	3	497050	513530	572820	381960	309400	349810	308660	464240	316290	C02997	HMDB0032055	273260	2497-02-1	16437	-	--
MEDP0617	2-Furoylglycine	Amino acid and Its metabolomics	Amino acid derivatives	170.038	169.038	[M+H]+	C7H7NO4	3	2389200	2353300	2523700	97829	128140	110630	3626500	3474000	4372000	-	HMDB0000439	21863	5657-19-2	82912	5428	--
MEDP0618	Carnitine 2-methyl-C4	FA	CAR	246.163	245.163	[M+H]+	C12H23NO4	1	1243600	1183600	1296300	212590	276730	217780	1174200	1131600	1344500	-	HMDB0000378	6426901	31023-25-3	73026	5367	--
MEDP0627	Isonicotinic acid	Organic acid And Its derivatives	Organic acid And Its derivatives	124.032	123.032	[M+H]+	C6H5NO2	3	401270	534940	553970	8248900	8323100	9198900	4982200	5334900	5875100	C07446	HMDB0060665	5922	55-22-1	6032	-	ko00983
MEDP0634	FFA(20:1)	FA	FFA	311.287	310.287	[M+H]+	C20H38O2	3	56090	69056	79671	109720	87895	122950	86167	103750	80779	C16526	HMDB0002231	5282768	26764-41-0	32425	6563	ko01040
MEDP0637	Phe-Pro	Amino acid and Its metabolomics	Amino acid derivatives	263.132	262.132	[M+H]+	C14H18N2O3	1	1801500	1399900	1752700	167170	251510	181650	2331100	1988500	2104700	-	HMDB0011177	7020642	7669-65-0	74750	-	--
MEDP0638	LPE(16:1/0:0)	GP	LPE	452.27	451.27	[M+H]+	C21H42NO7P	3	24274000	24521000	25525000	5084700	7659100	8241500	11814000	8302500	9396200	-	HMDB0011504	52925129	-	-	-	--
MEDP0647	Anisic acid	Benzene and substituted derivatives	Phenolic acids	153.3	152.047	[M+H]+	C8H8O3	1	148010	125180	121400	112730	93590	129730	151360	98643	146150	C02519	HMDB0001101	7478	100-09-4	40813	-	--
MEDP0654	2-Phenylacetamide	Benzene and substituted derivatives	Benzene and substituted derivatives	136	135.068	[M+H]+	C8H9NO	1	785680	620720	612830	9	9	9	917020	990960	1658000	C02505	HMDB0010715	7680	103-81-1	16562	-	ko00360,ko01100
MEDP0658	Ethyl dodecanoate	Alcohol and amines	Amines	229.1	228.209	[M+H]+	C14H28O2	3	3060000	2958800	3049600	2798700	3172000	3380900	2579500	2764600	2658000	-	HMDB0033788	7800	106-33-2	-	-	--
MEDP0663	3-Methyl-1-butylamine	Alcohol and amines	Amines	88.3	87.1048	[M+H]+	C5H13N	3	98130	164770	123330	169170	246010	165540	177330	139760	180530	C02640	HMDB0031659	7894	107-85-7	43689	-	--
MEDP0664	L- Tyrosine methyl ester	Amino acid and Its metabolomics	Amino acid derivatives	196.2	195.09	[M+H]+	C10H13NO3	1	143670	105640	135100	62578	95061	133590	37996	62953	75677	C03404	HMDB0029217	70652	1080-06-4	17215	-	--
MEDP0672	Cyclohexylamine	Alcohol and amines	Amines	99.9	99.1048	[M+H]+	C6H13N	2	154390	174320	168300	255100	210190	300860	174830	119670	128570	C00571	HMDB0031404	7965	108-91-8	15773	-	--
MEDP0677	Butylamine	Alcohol and amines	Amines	74.1	73.0891	[M+H]+	C4H11N	3	1554900	1701700	1382200	397100	380970	299370	373630	352070	374460	-	HMDB0031321	8007	109-73-9	43799	-	--
MEDP0685	Methylcysteine	Amino acid and Its metabolomics	Amino acids	136.2	135.035	[M+H]+	C4H9NO2S	1	3181200	3097000	3567400	1505500	1270800	1972500	2803200	3172800	2960100	-	HMDB0002108	24417	1187-84-4	45658	6490	--
MEDP0716	cis-Citral	Aldehyde,Ketones,Esters	Aldehydes	153.2	152.12	[M+H]+	C10H16O	3	59019	44328	29787	617080	52703	46089	23506	43573	63400	C09847	HMDB0035092	638011	5392-40-5	29020	-	--
MEDP0729	Barbituric acid	Heterocyclic compounds	Heterocyclic compounds	129	128.022	[M+H]+	C4H4N2O3	3	8955100	12099000	12168000	12211000	14419000	16352000	8074400	7858200	6366200	C00813	HMDB0041833	6211	67-52-7	16294	-	ko00240,ko01100
MEDP0752	DL-Leucine	Amino acid and Its metabolomics	Amino acids	132.095	131.095	[M+H]+	C6H13NO2	1	394690000	403500000	476670000	395600000	358930000	392590000	405140000	410720000	366250000	C00123	HMDB0062203	857	328-39-2	-	-	ko00280,ko00290,ko00970,ko01100,ko01210,ko01230,ko02010,ko04150,ko04974,ko04978,ko05131,ko05230
MEDP0773	Norambreinolide	Aldehyde,Ketones,Esters	Esters	251.3	250.193	[M+H]+	C16H26O2	1	27416	28034	34885	62798	88226	85649	165990	183740	157410	-	HMDB0035293	61129	564-20-5	-	-	--
MEDP0789	2-Pentyl-3-phenyl-2-propenal	Aldehyde,Ketones,Esters	Aldehydes	203.4	202.136	[M+H]+	C14H18O	1	138400	161610	139720	186060	189870	199540	146510	166060	156890	C12288	HMDB0031313	1712058	122-40-7	32318	-	--
MEDP0792	PYRROLIDINE	Heterocyclic compounds	Heterocyclic compounds	72.3	71.0735	[M+H]+	C4H9N	3	6854900	6898800	5400800	3916800	4314900	3460800	4753900	4439500	5320000	-	HMDB0031641	31268	123-75-1	33135	-	--
MEDP0821	6-Methylnicotinamide	Heterocyclic compounds	Pteridines and derivatives	137.1	136.064	[M+H]+	C7H8N2O	3	160720000	162070000	169430000	106260000	110890000	108450000	116670000	106330000	108050000	-	HMDB0013704	96351	6960-22-1	88954	-	--
MEDP0823	(R)-2-Hydroxy-3-phenylpropionic acid	Organic acid And Its derivatives	Organic acid And Its derivatives	167	166.063	[M+H]+	C9H10O3	3	174480	201180	200510	287750	196780	265360	156170	158060	178700	C05607	HMDB0000563	643327	7326-19-4	43065	5547	ko00360,ko01100
MEDP0858	Phosphoenolpyruvate	Organic acid And Its derivatives	Phosphoric acids	169.2	167.982	[M+H]+	C3H5O6P	3	2120300	2615200	2133200	2335800	2409200	2106800	2212900	1806800	2028600	C00074	HMDB0000263	1005	138-08-9	-	-	ko00010,ko00020,ko00400,ko00440,ko00620,ko01100,ko01200,ko01230,ko04922,ko04964,ko05230
MEDP0859	Gly-Phe	Amino acid and Its metabolomics	Amino acid derivatives	223.2	222.1	[M+H]+	C11H14N2O3	1	10760000	10756000	10611000	2376900	2719100	3711800	2986500	5701700	3830500	-	HMDB0028848	92953	3321-03-7	-	-	--
MEDP0868	N-Methylalanine	Amino acid and Its metabolomics	Amino acid derivatives	104.071	103.063	[M+H]+	C4H9NO2	3	2805700	2982300	2769000	119520	188250	121960	211000	274160	260950	-	HMDB0094692	5288725	3913-67-5	17519	-	--
MEDP0871	Dihydro-D-sphingosine	SL	SM	302.5	301.298	[M+H]+	C18H39NO2	1	536400	564020	619730	832310	1009000	946120	1067000	1520900	1984800	C00836	HMDB0000269	91486	764-22-7	-	-	ko00600,ko01100,ko04071
MEDP0874	tryptophan betaine	Organic acid And Its derivatives	Organic acid And Its derivatives	247.1	246.137	[M+H]+	C14H18N2O2	1	1923200	1804300	1793900	5802800	6098200	6017300	5783300	5227000	5492200	C09213	HMDB0061115	442106	487-58-1	5832	-	--
MEDP0877	Cytidine 5'-Diphosphocholine	Nucleotide And Its metabolomics	Nucleotide and Its metabolomics	489.2	488.107	[M+H]+	C14H26N4O11P2	3	1046500	1048600	908680	1133500	1305600	843620	962480	1191200	1400700	C00307	HMDB0001413	13804	987-78-0	16436	6229	ko00564,ko01100,ko05231
MEDP0878	N-Methyl-L-Glutamate	Amino acid and Its metabolomics	Amino acid derivatives	162.1	161.069	[M+H]+	C6H11NO4	2	4170000	4236300	4379300	1992000	2331600	2073100	3268500	3328300	4196100	C01046	HMDB0062660	439377	35989-16-3	16440	-	ko01100
MEDP0879	N-Methyl-D-Aspartic Acid	Amino acid and Its metabolomics	Amino acid derivatives	148.2	147.053	[M+H]+	C5H9NO4	3	576220	524550	521820	8991800	11724000	10336000	777340	635730	633410	C12269	HMDB0002393	22880	6384-92-5	31882	6662	--
MEDP0880	N-Alpha-Acetyl-L-Asparagine	Amino acid and Its metabolomics	Amino acid derivatives	175.3	174.064	[M+H]+	C6H10N2O4	3	55047000	60318000	63261000	46480000	47836000	45413000	27873000	28721000	25652000	-	HMDB0006028	99715	4033-40-3	-	-	--
MEDP0881	Phosphocholine	Nucleotide And Its metabolomics	Nucleotide and Its metabolomics	185.1	184.074	[M+H]+	C5H15NO4P	1	15178000	14541000	16559000	13771000	14447000	16442000	13623000	15271000	14614000	C00588	HMDB0001565	1014	107-73-3	18132	6326	ko00564,ko01100,ko05231
MEDP0882	Thiamine Monophosphate	Heterocyclic compounds	Heterocyclic compounds	345	345.079	[M]+	C12H18N4O4PS	1	4413.7	10893	3482	23146	20020	58636	64409	66228	55018	C01081	HMDB0002666	3382778	273724-21-3	37574	3488	ko00730,ko01100
MEDP0885	Mesoxalate	Organic acid And Its derivatives	Organic acid And Its derivatives	119	117.99	[M+H]+	C3H2O5	3	1297200	1338700	1245400	9	9	9	9	9	9	C00830	HMDB0031522	10132	473-90-5	30842	-	--
MEDP0891	L-Tryptophanamide	Amino acid and Its metabolomics	Amino acid derivatives	204.3	203.106	[M+H]+	C11H13N3O	3	866770	934700	1069300	1428100	1515400	1548600	1459500	1637600	1600200	C00977	HMDB0013318	439356	20696-57-5	791437	-	--
MEDP0899	3-Methyladenine	Nucleotide And Its metabolomics	Nucleotide and Its metabolomics	150	149.07	[M+H]+	C6H7N5	1	100890	88697	102230	165660	163310	218160	315010	384360	402620	C00913	HMDB0011600	1673	5142-23-4	38635	-	--
MEDP1002	Acetylcholine	Alcohol and amines	Polyamines	146.117	145.11	[M+H]+	C7H15NO2	3	318390	267690	254310	348290	298090	301870	353060	288570	469250	C01996	HMDB0000895	187	60-31-1	15355	57	ko00564,ko04024,ko04080,ko04721,ko04725,ko04742,ko04810,ko04911,ko04970,ko04971,ko04972,ko04976,ko05033
MEDP1003	1-Hydroxylamino-2-phenylethane	Benzene and substituted derivatives	Benzene and substituted derivatives	120.082	137	[M+H]+	C8H11NO	3	32286000	35386000	32139000	20106000	22629000	21862000	27475000	25412000	25428000	-	-	165091	3217-93-4	-	-	--
MEDP1005	β-Alanine	Amino acid and Its metabolomics	Amino acids	90.048	89.048	[M+H]+	C3H7NO2	3	25261000	24428000	24553000	10205000	12214000	9852800	8016100	9301000	9923900	C00099	HMDB0000056	239	107-95-9	16958	5119	ko00240,ko00410,ko00640,ko00770,ko01100,ko04080,ko04974
MEDP1006	Creatine	Organic acid And Its derivatives	Organic acid And Its derivatives	132.067	131.07	[M+H]+	C4H9N3O2	3	291850	288440	314060	311390	283110	291080	487000	438730	494840	C00300	HMDB0000064	586	57-00-1	16919	7	ko00260,ko00330,ko01100
MEDP1011	D-(+)-sucrose	Carboxylic acids and derivatives	Sugars	365.106	342.116	[M+Na]+	C12H22O11	1	14757000	15043000	17242000	10423000	10694000	12224000	12981000	14320000	13265000	C00089	HMDB0000258	5988	57-50-1	-	-	ko00052,ko00500,ko01100,ko02010,ko04742,ko04973
MEDP1013	γ-L-Glutamate-Cysteine	Amino acid and Its metabolomics	Small Peptide	251.06	250.062	[M+H]+	C8H14N2O5S	3	501080	469740	552770	233840	215430	223360	619600	587010	538950	C00669	HMDB0001049	123938	636-58-8	17515	5966	ko00480,ko01100,ko04216
MEDP1018	5'-Deoxyadenosine	Nucleotide And Its metabolomics	Nucleotide and Its metabolomics	252	251.102	[M+H]+	C10H13N5O3	3	4532000	4469300	4268500	859560	1063300	810320	4751500	3737600	3892200	-	HMDB0001983	439182	4754-39-6	17319	-	--
MEDP1019	aminoisobutyric acid	Amino acid and Its metabolomics	Amino acid derivatives	104.071	103.063	[M+H]+	C4H9NO2	3	2805700	2982300	2769000	119520	188250	121960	211000	274160	260950	C03284	HMDB0002166	439434	4249-19-8	33094	6520	ko00280,ko01100
MEDP1022	Threoninyl-Phenylalanine	Amino acid and Its metabolomics	Small Peptide	267.124	266.127	[M+H]+	C13H18N2O4	2	191150	115450	183340	41741	39141	56886	573100	453390	540550	-	HMDB0029068	4099799	-	-	-	--
MEDP1023	Trp-Glu	Amino acid and Its metabolomics	Small Peptide	334.13	333.132	[M+H]+	C16H19N3O5	1	306530	297250	257670	138780	159820	106710	379480	345640	330230	-	HMDB0029082	3634442	36099-95-3	-	-	--
MEDP1033	Benzaldehyde	Benzene and substituted derivatives	Benzene and substituted derivatives	107.048	106.042	[M+H]+	C7H6O	3	10722000	11280000	10795000	6806500	7467000	7273300	9518200	7986400	8667900	C00193	HMDB0006115	240	100-52-7	17169	-	--
MEDP1039	Maltotriose	Carboxylic acids and derivatives	Sugars	505.169	504.169	[M+Na]+	C18H32O16	3	74325	86047	68648	79692	80789	86581	60502	38151	39120	C01835	HMDB0001262	439586	1109-28-0	140999	3585	ko02010,ko04973
MEDP1040	N-(2-hydroxyethyl)stearamide	Alcohol and amines	Amines	328.319	327.314	[M+H]+	C20H41NO2	1	289320	467150	535860	565690	600130	491050	1133700	1270000	1267900	-	-	27902	111-57-9	-	-	--
MEDP1045	Biliverdin	Tryptamines,Cholines,Pigments	Pigments	583.2	582.248	[M+H]+	C33H34N4O6	1	271180	304010	302450	3251700	2980700	2772300	2861200	2117200	2327600	C00500	HMDB0001008	5280353	114-25-0	17033	5938	ko00860,ko01100
MEDP1054	Glycyrrhizinate	Organic acid And Its derivatives	Organic acid And Its derivatives	823.404	822.404	[M+H]+	C42H62O16	1	15035	18688	14764	9	9	9	103100	91898	65981	-	-	14982	1405-86-3	-	-	--
MEDP1056	Iminodiacetic acid	Organic acid And Its derivatives	Organic acid And Its derivatives	134.1	133.037	[M+H]+	C4H7NO4	3	2775700	2984000	3066900	3590800	5319500	5334100	6579900	4215200	5151000	C19911	HMDB0011753	8897	142-73-4	24786	-	--
MEDP1060	Hydroxyquinoline	Heterocyclic compounds	Heterocyclic compounds	146.051	145.053	[M+H]+	C9H7NO	1	1886100	2046800	1953300	3510500	3284800	3560500	3700300	4449600	4254200	C19434	-	1923	148-24-3	-	-	--
MEDP1061	DL-O-tyrosine	Amino acid and Its metabolomics	Amino acids	166	165.079	[M+H]+	C9H11NO2	1	288170000	277060000	265620000	236860000	232500000	245790000	254160000	255880000	257190000	C02057	HMDB0006050	994	150-30-1	91038	-	--
MEDP1063	Indole-5-carboxylic acid	Heterocyclic compounds	Indole and Its derivatives	162.045	161.048	[M+H]+	C9H7NO2	3	28305	40572	31403	123440	171430	138490	137160	112370	145640	-	-	74280	1670-81-1	-	-	--
MEDP1068	PC(8:0/8:0)	GP	PC	510.3	509.312	[M+H]+	C24H48NO8P	1	1025000	999770	1025500	942690	1324900	2002100	5992600	5784700	3362900	-	-	24779244	19191-91-4	-	-	--
MEDP1070	Gly-Val	Amino acid and Its metabolomics	Small Peptide	175.1	174.1	[M+H]+	C7H14N2O3	2	144850	125530	139340	422420	351810	328000	192900	228800	212860	-	HMDB0028854	2724807	1963-21-9	73922	-	--
MEDP1072	7-methylguanosine	Nucleotide And Its metabolomics	Nucleotide and Its metabolomics	298.1	297.107	[M+H]+	C11H15N5O5	3	3252200	3299100	3518200	2216900	2746800	2304700	5162600	4120400	4094700	-	HMDB0001107	135445750	20244-86-4	20794	6008	--
MEDP1073	6-O-methylguanine	Nucleotide And Its metabolomics	Nucleotide and Its metabolomics	166.063	165.065	[M+H]+	C6H7N5O	3	1266600	1398600	1264400	3209900	3325800	3446300	5585500	5355300	5595500	-	-	65275	20535-83-5	-	-	--
MEDP1076	Kojibiose	Others	Others	343.123	342.116	[M+H]+	C12H22O11	1	68883	58851	46665	48086	68870	35873	87000	64342	69784	C19632	HMDB0011742	164939	2140-29-6	33020	-	--
MEDP1077	2'-O-methyladenosine	Nucleotide And Its metabolomics	Nucleotide and Its metabolomics	348.1	281.112	[M+H]+	C11H15N5O4	3	29755000	27387000	24969000	27716000	30207000	31461000	38734000	57625000	37366000	C04779	HMDB0004326	102213	2140-79-6	119928	-	--
MEDP1080	Gly-Trp	Amino acid and Its metabolomics	Small Peptide	262.109	261.111	[M+H]+	C13H15N3O3	1	585670	475010	578880	136700	195590	192720	449720	410790	465950	-	HMDB0028852	92181	2390-74-1	-	-	--
MEDP1083	Oxypurinol	Nucleotide And Its metabolomics	Nucleotide and Its metabolomics	153	152.033	[M+H]+	C5H4N4O2	1	15678000	17793000	13962000	6282900	7104700	5034800	15092000	10749000	12523000	C07599	HMDB0000786	135398752	2465-59-0	28315	5752	--
MEDP1093	Allopurinol	Nucleotide And Its metabolomics	Nucleotide and Its metabolomics	137.048	136.038	[M+H]+	C5H4N4O	1	152870000	159410000	165510000	111200000	112400000	93026000	116240000	107240000	109200000	-	HMDB0014581	135401907	315-30-0	40279	-	--
MEDP1096	PC(12:0/12:0)	GP	PC	548.4	565.374	[M-H2O+H]+	C28H56NO8P	3	1303900	1249600	1282600	527720	740180	713190	756310	627180	721330	-	-	16219892	3436-44-0	-	-	--
MEDP1097	MG(18:2/0:0/0:0)	GL	MG	355	354.277	[M+H]+	C21H38O4	3	310840	286430	405680	61215	232340	213460	2115200	2265800	2049400	-	-	5365676	3443-82-1	-	-	--
MEDP1100	2-Aminomethylpyrimidine	Nucleotide And Its metabolomics	Nucleotide and Its metabolomics	110.07	109.064	[M+H]+	C5H7N3	1	17787000	19234000	18775000	13821000	13037000	12739000	9824200	10061000	9362300	-	-	17848325	372118-67-7	-	-	--
MEDP1106	Lithocholic acid	Bile acids	Bile acids	359.295	376.298	[M-H2O+H]+	C24H40O3	1	23883	23361	19521	22504	30899	50354	9	9	9	C03990	HMDB0000761	9903	434-13-9	16325	209	ko04976
MEDP1123	D-Turanose	Others	Others	343.123	342.116	[M+H]+	C12H22O11	1	68883	58851	46665	48086	68870	35873	87000	64342	69784	C19636	-	54301978	547-25-1	-	-	--
MEDP1126	(R)-(-)-2-phenylglycine	Amino acid and Its metabolomics	Amino acid derivatives	120.082	137.084	[M+H]+	C8H11NO	2	32286000	35386000	32139000	20106000	22629000	21862000	27475000	25412000	25428000	-	-	2724025	56613-80-0	-	-	--
MEDP1131	Arachidyl glycine	Alcohol and amines	Amines	352.317	369.324	[M-H2O+H]+	C22H43NO3	2	42128	40116	46219	39534	66099	134420	9	9	9	-	-	83243	617703-96-5	-	-	--
MEDP1132	3-Carboxypropyltrimethylammonium	Organic acid And Its derivatives	Organic acid And Its derivatives	146.117	145.11	[M+H]+	C7H15NO2	3	318390	267690	254310	348290	298090	301870	353060	288570	469250	-	-	22620	6249-56-5	-	-	--
MEDP1141	2,6-di-tert-butyl-1,4-benzoquinone	Benzene and substituted derivatives	Benzene and substituted derivatives	221.154	220.146	[M+H]+	C14H20O2	3	17426	11579	18691	9	9	9	165870	158890	110170	-	HMDB0013817	12867	719-22-2	-	-	--
MEDP1156	DG(10:0/10:0/0:0)	GL	DG	383.314	400.319	[M-H2O+H]+	C23H44O5	3	12211	21036	31511	19486	16483	21810	55830	121580	57261	-	-	1321	82950-64-9	-	-	--
MEDP1161	Creatine phosphate	Nucleotide And Its metabolomics	Nucleotide and Its metabolomics	212.043	211.036	[M+H]+	C4H10N3O5P	3	6920700	5771600	3877100	9085900	10145000	6450300	8984100	8903400	12660000	C02305	HMDB0001511	587	67-07-2	17287	6288	ko00330,ko01100
MEDP1163	Palmitoyl-EA	Alcohol and amines	Amines	298.3	297.267	[M+H]+	C18H35NO2	1	2890000	3033900	3078200	11993000	8819100	8527500	4540600	4246500	4169500	-	-	54428293	94421-67-7	-	-	--
MEDP1165	PC(O-16:0/O-2:0)	GP	PC-O	510.4	509.385	[M+H]+	C26H56NO6P	3	11262000	10201000	11397000	2725700	2430600	3812700	16459000	14336000	13805000	-	-	-	-	-	-	--
MEDP1166	PC(16:0/2:0)	GP	PC	538.3	537.343	[M+H]+	C26H52NO8P	3	266110	257870	246680	190080	198070	434950	743070	809200	379830	-	-	-	-	-	-	--
MEDP1170	9-octadecenal	Aldehyde,Ketones,Esters	Aldehydes	313.3	266.261	[M+H]+	C18H34O	2	351510	882940	1086900	449600	1350900	1097500	7160400	7797000	4955300	-	HMDB0030965	5283381	5090-41-5	417823	-	--
MEDP1171	Butenoyl PAF	Others	Others	550.4	549.379	[M+H]+	C28H56NO7P	1	40782000	40470000	43057000	5688300	21762000	21756000	15936000	16369000	23248000	-	-	45138381	-	-	-	--
MEDP1177	N-Methyl-α-aminoisobutyric acid	Amino acid and Its metabolomics	Amino acid derivatives	235.2	117.079	[2M+H]+	C5H11NO2	3	30532000	39672000	26981000	132060000	127150000	135820000	226530000	233080000	231610000	-	HMDB0002141	75725	2566-34-9	134261	6508	--
MEDP1178	Methylamine	Alcohol and amines	Amines	141.1	140.106	[M+H]+	C6H12N4	3	230720	252210	230210	251090	252900	256100	221740	217970	218370	C00218	HMDB0000164	6329	74-89-5	16830	3767	ko01100,ko01200
MEDP1180	LPC(14:0/0:0)	GP	LPC	490.292	467.301	[M+Na]+	C22H46NO7P	3	459870	454720	447080	2829500	2810000	2808700	1123400	950190	1198200	-	-	-	-	-	-	--
MEDP1183	N-Acetylcadaverine	Alcohol and amines	Polyamines	145.1	144.126	[M+H]+	C7H16N2O	1	192860	180580	341390	139910	296410	225640	10498000	8102900	11294000	-	HMDB0002284	189087	32343-73-0	88824	-	--
MEDP1190	Adenylocuccinic Acid	Organic acid And Its derivatives	Organic acid And Its derivatives	464.072	463.074	[M+H]+	C14H18N5O11P	3	509850	420310	525950	38422	28457	31534	152950	99157	137850	C03794	HMDB0000536	440122	19046-78-7	15919	5521	ko00230,ko00250,ko01100
MEDP1196	Biotinamide	Alcohol and amines	Polyamines	244.108	243.104	[M+H]+	C10H17N3O2S	3	232710	218320	251860	66497	62400	42061	151440	110000	102670	C01893	HMDB0001458	5006	6929-42-6	16615	6255	--
MEDP1197	Hypotaurocyamine	Alcohol and amines	Polyamines	152	151.042	[M+H]+	C3H9N3O2S	3	39407000	52320000	37570000	22003000	21831000	18534000	44897000	30905000	32277000	C02419	-	11062553	1119-54-6	-	-	--
MEDP1202	5'-deoxy-5'-fluoroadenosine	Nucleotide And Its metabolomics	Nucleotide and Its metabolomics	270.1	269.092	[M+H]+	C10H12FN5O3	3	6173100	5542100	6503700	6178700	5691200	4914600	3999500	3554500	4349300	C19766	-	448403	731-98-6	-	-	--
MEDP1212	1,3-Dicyclohexylurea	Alcohol and amines	Polyamines	225.196	224.189	[M+H]+	C13H24N2O	1	1536200	1674800	1605900	1585700	1621700	1551700	1439400	1475300	1475000	-	-	4277	2387-23-7	-	-	--
MEDP1217	3-methyl-4-pentenoic acid	Organic acid And Its derivatives	Organic acid And Its derivatives	229.143	114.068	[2M+H]+	C6H10O2	3	9	9	9	14263	9947	5920.5	24105	16603	10568	-	-	3456032	1879-03-4	-	-	--
MEDP1228	Heterodendrin	Others	Others	262.128	261.121	[M+H]+	C11H19NO6	3	748220	695280	501760	105780	130790	126340	397430	377520	466520	C08332	-	10530	66465-22-3	-	-	--
MEDP1231	Folic acid	Organic acid And Its derivatives	Organic acid And Its derivatives	474.2	473.166	[M+H]+	C20H23N7O7	3	9	9	9	178470	220970	184220	366160	277210	298130	C00504	HMDB0000121	6037	59-30-3	27470	246	ko00670,ko00790,ko01100,ko01523,ko04976,ko04977
MEDP1246	2,4-diacetamino-2,4,6-triphenoxy-D-mannopyranose	Carboxylic acids and derivatives	Sugar derivatives	247.1	246.122	[M+H]+	C10H18N2O5	1	3423200	3218000	3588900	9	9	9	21969000	16546000	18028000	C20424	-	163312161	-	-	-	ko00520,ko01100
MEDP1264	Deoxy-5-methylcytosine ester	Nucleotide And Its metabolomics	Nucleotide and Its metabolomics	322.071	321.073	[M+H]+	C10H16N3O7P	3	14744	20811	17265	41399	28343	20394	36688	27932	32952	C03495	-	102276	2498-41-1	-	-	--
MEDP1273	10-deoxyformamycin	Others	Others	454.3	453.309	[M+H]+	C25H43NO6	2	174700000	164310000	171900000	47676000	102300000	100310000	123580000	106720000	117180000	C11994	-	14155	11091-33-1	-	-	ko01100
MEDP1276	Guanine	Nucleotide And Its metabolomics	Nucleotide and Its metabolomics	152.056	151.049	[M+H]+	C5H5N5O	1	4211900	4610700	3986300	1170300	2607900	2058900	4086400	3123600	3574800	C00242	HMDB0000132	764	73-40-5	16235	315	ko00230,ko01100
MEDP1278	4-methyl-5-thiazole ethanol	Alcohol and amines	Alcohols	144.047	143.041	[M+H]+	C6H9NOS	3	9	9	9	155270	208740	168750	9	9	9	-	-	1136	137-00-8	-	-	--
MEDP1280	S-Adenosyl-L-Methionine	Amino acid and Its metabolomics	Amino acid derivatives	399.142	399.144	[M+H]+	C15H22N6O5S	3	4742300	3983200	4418100	2001500	1334600	2025500	2242600	2290700	2938600	C00019	HMDB0001185	9865603	17176-17-9	15414	6064	ko00261,ko00270,ko00330,ko01100,ko01230,ko04122
MEDP1294	Leu-Gly	Amino acid and Its metabolomics	Small Peptide	189.114	188.116	[M+H]+	C8H16N2O3	3	3179900	3595500	3269800	783630	1146700	1383800	1280000	1380400	1657200	-	-	79070	615-82-7	-	-	--
MEDP1295	Cytarabine	Nucleotide And Its metabolomics	Nucleotide and Its metabolomics	244.083	243.086	[M+H]+	C9H13N3O5	1	1785500	884300	1042500	1115500	1179500	631590	2031900	1071800	2404700	C02961	HMDB0015122	6253	147-94-4	28680	-	--
MEDP1298	Pregnanetriol	Alcohol and amines	Alcohols	337.273	336.266	[M+H]+	C21H36O3	1	21683000	24334000	25501000	12811000	16406000	21999000	24862000	22493000	23900000	C14680	-	101967	1098-45-9	-	-	--
MEDP1307	(2S, 3S)-3-methylphenylalanine	Amino acid and Its metabolomics	Amino acid derivatives	180.101	179.095	[M+H]+	C10H13NO2	1	171540	176550	160850	136360	116100	151160	76122	86784	79156	C20895	-	854352	25488-25-9	-	-	--
MEDP1314	Monoisobutyl phthalate	Aldehyde,Ketones,Esters	Esters	223.095	222.089	[M+H]+	C12H14O4	1	3381500	4722700	4393000	4336400	3673500	4101500	3591900	4027400	2826000	-	-	92272	30833-53-5	-	-	--
MEDP1316	MG(0:0/16:0/0:0)	GL	MG	331.274	330.304	[M+H]+	C19H38O4	3	91483	181120	188020	16475	75775	71590	166210	248940	215940	-	-	-	-	-	-	--
MEDP1317	MG(16:0/0:0/0:0)	GL	MG	331.274	330.304	[M+H]+	C19H38O4	1	91483	181120	188020	16475	75775	71590	166210	248940	215940	-	-	-	-	-	-	--
MEDP1318	LPC(0:0/22:4)	GP	LPC	572.363	571.364	[M+H]+	C30H54NO7P	3	7803500	7973900	8214800	2107700	3021600	3077300	2679800	2276500	2677100	-	-	-	-	-	-	--
MEDP1319	LPC(22:4/0:0)	GP	LPC	572.363	571.364	[M+H]+	C30H54NO7P	3	7803500	7973900	8214800	2107700	3021600	3077300	2679800	2276500	2677100	-	-	-	-	-	-	--
MEDP1321	LPC(0:0/22:5)	GP	LPC	570.347	569.348	[M+H]+	C30H52NO7P	3	5190200	5431800	5306500	1508400	1334400	1339600	1251000	1092000	1423800	-	-	-	-	-	-	--
MEDP1322	LPC(22:5/0:0)	GP	LPC	570.347	569.348	[M+H]+	C30H52NO7P	1	2374700	2260800	2224400	766580	1064500	1414400	4723700	5066700	2771100	-	-	-	-	-	-	--
MEDP1325	LPC(22:6/0:0)	GP	LPC	568.33	567.332	[M+H]+	C30H50NO7P	1	9	9	9	123950	139400	154570	13915	10254	19537	-	-	-	-	-	-	--
MEDP1326	LPC(20:1/0:0)	GP	LPC	550.37	549.379	[M+H]+	C28H56NO7P	3	22779000	22075000	24428000	2913500	11287000	11859000	8608400	8918600	12013000	-	HMDB0010391	52924051	-	88685	-	--
MEDP1328	LPC(20:2/0:0)	GP	LPC	548.362	547.364	[M+H]+	C28H54NO7P	3	10292000	10474000	12226000	4421600	9124300	8002100	6790700	6870600	11354000	-	HMDB0010392	52924053	-	83055	-	--
MEDP1330	LPC(0:0/20:2)	GP	LPC	548.362	547.364	[M+H]+	C28H54NO7P	3	10292000	10474000	12226000	4421600	9124300	8002100	6790700	6870600	11354000	-	-	-	-	-	-	--
MEDP1331	LPC(0:0/20:3)	GP	LPC	546.347	545.348	[M+H]+	C28H52NO7P	3	20485000	20594000	20548000	8769300	11227000	11554000	14060000	11121000	12823000	-	-	-	-	-	-	--
MEDP1332	LPC(20:3/0:0)	GP	LPC	546.347	545.348	[M+H]+	C28H52NO7P	3	20485000	20594000	20548000	8769300	11227000	11554000	14060000	11121000	12823000	-	-	-	-	-	-	--
MEDP1333	LPC(0:0/20:4)	GP	LPC	544.331	543.332	[M+H]+	C28H50NO7P	3	235290000	237970000	233050000	150800000	153070000	150580000	153660000	135470000	155270000	-	-	-	-	-	-	--
MEDP1334	LPC(20:4/0:0)	GP	LPC	544.331	543.332	[M+H]+	C28H50NO7P	3	235290000	237970000	233050000	150800000	153070000	150580000	153660000	135470000	155270000	-	-	-	-	-	-	--
MEDP1337	LPC(18:0/0:0)	GP	LPC	524.363	523.364	[M+H]+	C26H54NO7P	1	55055000	49051000	56257000	9703600	19557000	25564000	100340000	90222000	56952000	-	HMDB0010384	497299	-	73858	-	--
MEDP1339	LPC(18:1/0:0)	GP	LPC	522.347	521.348	[M+H]+	C26H52NO7P	3	275490000	310460000	285240000	210220000	196320000	240160000	208720000	222170000	216860000	-	HMDB0010385	53480465	3542-29-8	86255	-	--
MEDP1341	LPC(18:2/0:0)	GP	LPC	520.33	519.332	[M+H]+	C26H50NO7P	3	197010000	167150000	204030000	268670000	267210000	247360000	195680000	169900000	208180000	-	HMDB0010386	11005824	-	28733	-	--
MEDP1345	LPC(18:3/0:0)	GP	LPC	518.316	517.317	[M+H]+	C26H48NO7P	3	314500	278200	229100	101920	119800	131270	456290	384180	413770	-	HMDB0010387	-	-	88698	-	--
MEDP1346	LPC(0:0/16:0)	GP	LPC	496.331	495.332	[M+H]+	C24H50NO7P	3	83034000	90188000	83182000	68502000	77934000	69660000	76770000	71282000	82799000	-	-	-	-	-	-	--
MEDP1367	Ala-Tyr	Amino acid and Its metabolomics	Small Peptide	253.118	252.111	[M+H]+	C12H16N2O4	3	317010	307500	334800	203370	339640	237910	542710	260550	411780	-	-	572319	-	-	-	--
MEDP1373	Carnitine C22:2	FA	CAR	480.405	480.405	[M+H]+	C29H53NO4	3	9543700	9243400	9684200	2836400	6483200	6649300	7901800	8330600	8006100	-	-	-	-	-	-	--
MEDP1375	Carnitine C20-OH	FA	CAR	472.3	472.342	[M+H]+	C27H53NO5	3	90160	86186	98779	238750	238050	359350	63209	63886	120450	-	-	-	-	-	-	--
MEDP1377	Carnitine C20:1-OH	FA	CAR	470.384	470.384	[M+H]+	C27H51NO5	3	35530	37226	38498	107810	113940	96775	57114	48125	38017	-	-	-	-	-	-	--
MEDP1381	Carnitine C20:2	FA	CAR	452.4	452.373	[M+H]+	C27H49NO4	3	1180000	1006800	964170	499520	566020	792510	645100	509160	405730	-	-	-	-	-	-	--
MEDP1382	Carnitine ph-C14	FA	CAR	448.342	448.342	[M+H]+	C27H45NO4	3	2596000	2494000	2286500	3555800	3500800	4133200	733980	654840	437800	-	-	-	-	-	-	--
MEDP1383	Carnitine C20:5	FA	CAR	446.311	446.311	[M+H]+	C27H43NO4	3	25485	21291	22928	59051	62718	62033	18932	19120	22587	-	-	-	-	-	-	--
MEDP1385	Carnitine C17:1:DC	FA	CAR	442.4	442.353	[M+H]+	C24H43NO6	3	1417600	1501600	1520800	2062300	2133400	2200800	2316200	1834500	1930100	-	-	-	-	-	-	--
MEDP1386	Carnitine C18:2-OH	FA	CAR	440.337	440.337	[M+H]+	C25H45NO5	3	992080	938280	971740	640960	716700	753490	2719200	1923200	2099500	-	-	-	-	-	-	--
MEDP1393	Carnitine C18:4	FA	CAR	420.311	420.311	[M+H]+	C25H41NO4	3	75849	95447	110970	122340	121280	128400	206100	129490	143280	-	-	-	-	-	-	--
MEDP1394	Carnitine C15:DC	FA	CAR	416.339	416.339	[M+H]+	C22H41NO6	3	2015500	2091800	2123200	3978500	4173800	4414500	2588700	2198500	2540800	-	-	-	-	-	-	--
MEDP1396	Carnitine C15:1:DC	FA	CAR	414.4	414.358	[M+H]+	C22H39NO6	3	15237	14179	14610	7168	7295.4	6716.5	139980	87547	93901	-	-	-	-	-	-	--
MEDP1398	Carnitine C16:1	FA	CAR	398.326	398.326	[M+H]+	C23H43NO4	3	898620	1057900	1010100	779670	1014200	1199400	708360	636790	798720	-	-	-	-	-	-	--
MEDP1399	Carnitine C16:2	FA	CAR	396.313	396.313	[M+H]+	C23H41NO4	3	510460	410980	440060	172610	108120	177460	946540	708590	618800	-	-	-	-	-	-	--
MEDP1400	Carnitine C16:3	FA	CAR	394.295	394.295	[M+H]+	C23H39NO4	3	95365	111160	115200	129110	114100	123980	287950	240850	181240	-	-	-	-	-	-	--
MEDP1401	Carnitine C14-OH	FA	CAR	388.307	388.307	[M+H]+	C21H41NO5	3	1200700	1238300	1207500	2597800	2706500	2806500	2726600	2416300	2685800	-	-	-	-	-	-	--
MEDP1403	Carnitine C15:1	FA	CAR	384.311	384.311	[M+H]+	C22H41NO4	2	152280	153210	153390	224020	253380	292100	83408	74027	76921	-	-	-	-	-	-	--
MEDP1404	Carnitine C14:2-OH	FA	CAR	384.274	384.274	[M+H]+	C21H37NO5	3	257280	255330	272550	351100	299100	286960	1364600	1078900	1155300	-	-	-	-	-	-	--
MEDP1407	Carnitine C14:2	FA	CAR	368.279	368.279	[M+H]+	C21H37NO4	3	9	9	9	93594	100640	110940	261370	208070	175160	-	-	-	-	-	-	--
MEDP1408	Carnitine C14:3	FA	CAR	366.264	366.264	[M+H]+	C21H35NO4	3	367490	364920	396550	114720	113900	132920	98398	86503	65036	-	-	-	-	-	-	--
MEDP1409	Carnitine C12-OH	FA	CAR	360.3	360.276	[M+H]+	C19H37NO5	3	257060	263040	257090	1101200	976620	1008000	1466400	1237600	1297500	-	-	-	-	-	-	--
MEDP1410	Carnitine C11:DC	FA	CAR	360.3	360.276	[M+H]+	C18H33NO6	3	246440	258140	250350	1065400	948970	1025300	1518300	1295300	1292900	-	-	-	-	-	-	--
MEDP1411	Carnitine C13:0	FA	CAR	358.259	358.259	[M+H]+	C20H39NO4	2	176250	185570	207900	245550	183480	251780	133660	114550	81744	-	-	-	-	-	-	--
MEDP1414	Carnitine C12:1	FA	CAR	342.264	342.264	[M+H]+	C19H35NO4	3	146890	151520	166790	361590	305870	319200	411600	255920	247410	-	-	-	-	-	-	--
MEDP1419	Carnitine C10:0	FA	CAR	316.25	316.25	[M+H]+	C17H33NO4	2	192730	213440	208770	358000	218710	196200	72477	56177	56189	-	-	-	-	-	-	--
MEDP1421	Carnitine C10:2	FA	CAR	313.208	312.2	[M+H]+	C17H29NO4	3	45788	56296	51248	134140	144150	114340	200990	162170	146140	-	-	-	-	-	-	--
MEDP1422	Carnitine C8-OH	FA	CAR	304.2	304.2	[M+H]+	C15H29NO5	3	323890	331330	278800	394470	390750	426000	451630	448440	636910	-	-	-	-	-	-	--
MEDP1426	Carnitine C6:DC	FA	CAR	290.2	290.2	[M+H]+	C13H23NO6	3	34903	29818	25862	30217	31802	34690	13347	22624	15020	-	-	-	-	-	-	--
MEDP1428	Carnitine C8:1	FA	CAR	286.201	286.201	[M+H]+	C15H27NO4	3	9373.2	13541	11977	8699.3	8249.5	10811	61271	58771	58434	-	-	-	-	-	-	--
MEDP1432	Carnitine C7:1	FA	CAR	272.186	272.186	[M+H]+	C14H25NO4	3	9	9	9	89364	87440	119680	119620	120620	131050	-	-	-	-	-	-	--
MEDP1434	Carnitine C4:DC	FA	CAR	262.128	262.128	[M+H]+	C11H19NO6	3	436100	390770	452270	2151700	2334300	2046000	338880	317950	311200	-	-	-	-	-	-	--
MEDP1440	Carnitine C5:0	FA	CAR	246.163	246.17	[M+H]+	C12H23NO4	1	1243600	1183600	1296300	212590	276730	217780	1174200	1131600	1344500	-	-	-	-	-	-	--
MEDP1442	Carnitine C4:0	FA	CAR	232.154	232.154	[M+H]+	C11H21NO4	1	2735400	2710100	2535100	229350	238120	240520	1748300	1641800	2596600	-	HMDB0002013	-	-	21949	6436	--
MEDP1444	FFA(18:5)	FA	FFA	275.2	274.193	[M+H]+	C18H26O2	3	174070	139860	164540	83331	58051	60624	26342	28379	33596	-	-	-	-	-	-	--
MEDP1449	MG(0:0/22:6/0:0)	GL	MG	403.284	402.276	[M+H]+	C25H38O4	3	314010	367470	439760	283660	664290	483680	3212800	3706200	3313200	-	-	-	-	-	-	--
MEDP1450	MG(22:6/0:0/0:0)	GL	MG	403.284	402.276	[M+H]+	C25H38O4	3	314010	367470	439760	283660	664290	483680	3212800	3706200	3313200	-	-	-	-	-	-	--
MEDP1451	MG(0:0/22:5/0:0)	GL	MG	405.301	404.292	[M+H]+	C25H40O4	3	17960	44547	61747	24828	97043	72035	570210	693580	580560	-	-	-	-	-	-	--
MEDP1452	MG(22:5/0:0/0:0)	GL	MG	405.301	404.292	[M+H]+	C25H40O4	3	17960	44547	61747	24828	97043	72035	570210	693580	580560	-	-	-	-	-	-	--
MEDP1453	MG(0:0/20:5/0:0)	GL	MG	377.3	376.261	[M+H]+	C23H36O4	3	2998300	3264900	3328900	5505700	12602000	10516000	26572000	30784000	27935000	-	-	-	-	-	-	--
MEDP1454	MG(20:5/0:0/0:0)	GL	MG	377.3	376.261	[M+H]+	C23H36O4	3	2998300	3264900	3328900	5505700	12602000	10516000	26572000	30784000	27935000	-	-	-	-	-	-	--
MEDP1455	MG(20:4/0:0/0:0)	GL	MG	379.285	378.276	[M+H]+	C23H38O4	3	4022900	5417400	5742400	5845000	12703000	11106000	33102000	37494000	34464000	-	-	-	-	-	-	--
MEDP1468	Pantothenol	CoEnzyme and vitamins	CoEnzyme and vitamins	206	205.25	[M+H]+	C9H19NO4	1	70009	74694	57263	158410	65009	191260	36944	116290	92957	C05944	HMDB0004231	4678	16485-10-2	895821	7032	ko00770
MEDP1472	N'-Methyl-2-pyridone-5-carboxamide	Heterocyclic compounds	Pteridines and derivatives	153	152.059	[M+H]+	C7H8N2O2	3	448970	445770	440300	143360	236570	179950	430670	328220	410200	-	HMDB0004193	69698	701-44-0	27410	7025	--
MEDP1479	Theophylline	Heterocyclic compounds	Heterocyclic compounds	181.1	180.065	[M+H]+	C7H8N4O2	1	475600	510770	515930	513400	650090	625030	578750	676390	731260	C07130	HMDB0001889	2153	58-55-9	28177	1458	ko00232,ko01100
MEDP1480	Anserine	Amino acid and Its metabolomics	Small Peptide	241	240.122	[M+H]+	C10H16N4O3	3	10293000	10149000	9941300	8463500	8800800	7738200	6837400	6307800	6773700	C01262	HMDB0000194	112072	584-85-0	18323	5209	ko00340,ko00410,ko01100
MEDP1485	2-(2-Benzothiazolylthio)ethanol	Alcohol and amines	Alcohols	212	211.3	[M+H]+	C9H9NOS2	1	14272	24217	20056	9645.8	6170	7501.9	105400	88285	104730	-	-	20790	4665-63-8	-	-	--
MEDP1488	SDMA	Organic acid And Its derivatives	Organic acid And Its derivatives	203	202.25	[M+H]+	C8H18N4O2	1	2967000	2894300	2828300	1164200	1163500	1189900	2885900	2666600	2885300	-	HMDB0003334	169148	30344-00-4	25682	6891	--
MEDP1490	Cis-4-Hydroxy-D-Proline	Amino acid and Its metabolomics	Amino acid derivatives	132	131.058	[M+H]+	C5H9NO3	3	73226000	68904000	55696000	78361000	83632000	65925000	68267000	78272000	91210000	C03440	HMDB0060460	440014	2584-71-6	16231	-	ko00330,ko01100
MEDP1491	Methylguanidine	Alcohol and amines	Amines	74.07	109.56	[M+H]+	C2H8ClN3	1	302310	180430	209350	73003	66963	43681	130770	88151	145020	C02294	-	146724	21770-81-0	-	-	--
MEDP1493	N6-methyladenosine	Nucleotide And Its metabolomics	Nucleotide and Its metabolomics	282.119	281.112	[M+H]+	C11H15N5O4	1	664190	744860	693750	337250	419680	300870	625270	445320	644790	-	HMDB0004044	102175	1867-73-8	21891	-	--
MEDP1494	N-Acetyl-D-Galactosamine	Alcohol and amines	Amines	222	221.09	[M+H]+	C8H15NO6	3	212480	204480	185470	559210	866520	1012500	102770	89885	208450	C01132	HMDB0000212	92164	1811-31-0	40356	5222	ko00052,ko01100
MEDP1496	L-2-Aminobutyric acid	Organic acid And Its derivatives	Organic acid And Its derivatives	104.071	103.063	[M+H]+	C4H9NO2	3	2805700	2982300	2769000	119520	188250	121960	211000	274160	260950	-	HMDB0000452	80283	1492-24-6	35619	12	--
MEDP1497	Selenomethionine	Amino acid and Its metabolomics	Amino acids	197	196.12	[M+H]+	C5H11NO2Se	1	27636	13757	19826	30739	36921	19781	9	9	9	C05335	-	15103	1464-42-2	-	-	ko00450,ko01100
MEDP1498	8-Azaguanine	Nucleotide And Its metabolomics	Nucleotide and Its metabolomics	153	152.11	[M+H]+	C4H4N6O	3	8954900	6177400	6918600	8058100	7075700	5915800	7793700	9511800	13705000	-	-	135403646	134-58-7	-	-	--
MEDP1501	Isocytosine	Nucleotide And Its metabolomics	Nucleotide and Its metabolomics	112	111.1	[M+H]+	C4H5N3O	3	2797700	2644800	3068300	3235400	2569300	3354300	3927400	3199500	3529500	-	-	66950	108-53-2	-	-	--
MEDP1506	Leu-Val	Amino acid and Its metabolomics	Small Peptide	231	230.163	[M+H]+	C11H22N2O3	1	360610	310980	306400	109380	122460	138370	203360	130620	180570	-	HMDB0029131	6993116	13588-95-9	-	-	--
MEDP1507	Phe-Asn	Amino acid and Its metabolomics	Small Peptide	280	279.122	[M+H]+	C13H17N3O4	3	5349800	4970600	5082000	872790	987430	858350	51634000	43020000	45567000	-	-	10468817	-	-	-	--
MEDP1508	Phe-Met	Amino acid and Its metabolomics	Small Peptide	297	296.119	[M+H]+	C14H20N2O3S	1	875020	944090	961860	219490	232070	228150	748690	593980	525320	-	-	7010506	15080-84-9	-	-	--
MEDP1509	Glu-Met	Amino acid and Its metabolomics	Small Peptide	279	278.094	[M+H]+	C10H18N2O5S	1	1258300	1525500	1484400	248790	266080	394070	1260700	530750	629730	-	HMDB0028825	6426949	4423-22-7	73507	-	--
MEDP1511	Met-Glu	Amino acid and Its metabolomics	Small Peptide	279	278.094	[M+H]+	C10H18N2O5S	1	1258300	1525500	1484400	248790	266080	394070	1260700	530750	629730	-	-	7015689	14517-44-3	-	-	--
MEDP1521	Carnitine C14:2 Isomer 1	FA	CAR	368.279	367.272	[M+H]+	C21H37NO4	2	9	9	9	83323	100200	90079	207680	215120	161070	-	-	-	-	-	-	--
MEDP1524	Carnitine C16:2 Isomer1	FA	CAR	396.311	395.304	[M+H]+	C23H41NO4	1	351070	337310	396760	9	9	9	656740	687830	607730	-	-	-	-	-	-	--
MEDP1525	Carnitine C14:2:DC	FA	CAR	398.254	397.246	[M+H]+	C21H35NO6	3	800570	877940	956290	940930	1048800	962240	728140	737150	736880	-	-	-	-	-	-	--
MEDP1534	Carnitine C22:6	FA	CAR	472.342	471.335	[M+H]+	C29H45NO4	3	49881	39177	42778	163360	234930	317910	38644	36697	102640	-	-	-	-	-	-	--
MEDP1644	Aniline	Alcohol and amines	Amines	94.065	93.0578	[M+H]+	C6H7N	3	812470	836360	794320	130560	132920	111040	1174000	1076100	1392600	C00292	HMDB0003012	6115	62-53-3	17296	489	--
MEDP1646	Caldine	Alcohol and amines	Amines	132.15	131.142	[M+H]+	C6H17N3	1	447920	396940	387560	250510	219830	232090	249540	233060	245680	-	-	5942	56-18-8	-	-	--
MEDP1647	2-Amino-1-phenylethanol	Alcohol and amines	Alcohols	138.091	137.084	[M+H]+	C8H11NO	1	35428	49050	47240	81408	90032	84478	47360	38739	55734	C02735	HMDB0001065	1000	7568-93-6	16343	59	--
MEDP1654	1-Methyladenosine	Nucleotide And Its metabolomics	Nucleotide and Its metabolomics	282.119	281.112	[M+H]+	C11H15N5O4	3	664190	744860	693750	337250	419680	300870	625270	445320	644790	C02494	-	27476	15763-06-1	-	-	--
MEDP1662	NE,NE,NE-TRIMETHYLLYSINE	Amino acid and Its metabolomics	Amino acid derivatives	189.159	188.153	[M+H]+	C9H20N2O2	3	8201200	7207900	6502500	4627600	4472300	3369100	9142600	8226700	9355400	C03793	-	40120	-	-	-	ko00310,ko01100
MEDP1663	N,N-Dimethylarginine	Amino acid and Its metabolomics	Amino acid derivatives	203.15	202.143	[M+H]+	C8H18N4O2	3	3143800	2947100	3088700	1067500	1324400	1118600	3359200	2660800	3110100	C03626	HMDB0001539	123831	30315-93-6	17929	6309	--
MEDP1665	Carnitine C3:0	FA	CAR	218.14	217.131	[M+H]+	C10H19NO4	3	2014500	2980800	3132000	1719300	2110100	1936300	1951100	1430800	2008900	C03017	HMDB0000824	107738	17298-37-2	28867	5787	--
MEDP1666	Leu-Val-Ser	Amino acid and Its metabolomics	Small Peptide	318.202	317.195	[M+H]+	C14H27N3O5	3	2274200	2176400	2049000	228400	180260	211670	8289100	6064100	6512200	-	-	-	-	-	-	--
MEDP1667	Phe-Glu	Amino acid and Its metabolomics	Small Peptide	295.127	294.122	[M+H]+	C14H18N2O5	3	4479400	4632500	4898300	1023300	1625300	1549900	2610300	2210800	1747100	-	-	151134	3617-45-6	-	-	--
MEDP1668	Leu-Ala-Val	Amino acid and Its metabolomics	Small Peptide	302.207	301.2	[M+H]+	C14H27N3O4	3	206040	154570	236030	131090	182810	157910	8471400	6398900	7671800	-	-	-	-	-	-	--
MEDP1670	Gly-Gly-Phe	Amino acid and Its metabolomics	Small Peptide	280.129	279.122	[M+H]+	C13H17N3O4	1	6782000	6776600	6634300	868720	918790	1108300	3061000	2836800	3057800	-	-	6993373	6234-26-0	-	-	--
MEDP1671	Glu-Glu-Ile	Amino acid and Its metabolomics	Small Peptide	390.185	389.18	[M+H]+	C16H27N3O8	3	694580	786040	796050	93623	89414	85212	790830	231700	231960	-	-	-	-	-	-	--
MEDP1674	Val-Val-Val	Amino acid and Its metabolomics	Small Peptide	316.222	315.216	[M+H]+	C15H29N3O4	2	101090	135710	96135	9	9	9	9	239000	210140	-	-	7015201	185350-24-7	-	-	--
MEDP1675	Leu-Leu-Gly	Amino acid and Its metabolomics	Small Peptide	302.207	301.2	[M+H]+	C14H27N3O4	3	339210	340510	414970	377270	313250	383400	370180	335850	363710	-	-	7019089	4464-36-2	-	-	--
MEDP1676	Phe-Val-Asp	Amino acid and Its metabolomics	Small Peptide	380.18	379.174	[M+H]+	C18H25N3O6	3	261100	302990	264500	9	9	9	2401700	1988800	2088500	-	-	-	-	-	-	--
MEDP1677	Trp-Ala-Asp	Amino acid and Its metabolomics	Small Peptide	391.16	390.154	[M+H]+	C18H22N4O6	3	53772	48119	56375	9	9	9	97145	52201	82068	-	-	-	-	-	-	--
MEDP1679	Glu Val Phe	Amino acid and Its metabolomics	Small Peptide	394.197	393.19	[M+H]+	C19H27N3O6	2	427940	340790	429720	9	9	9	5390000	4272100	4587900	-	-	193678	31461-61-7	-	-	--
MEDP1680	Thr-Leu-Ile	Amino acid and Its metabolomics	Small Peptide	346.233	345.226	[M+H]+	C16H31N3O5	3	651900	543630	680360	10587	11774	17920	1706500	1467400	1560000	-	-	-	-	-	-	--
MEDP1681	Leu-Gly-Leu	Amino acid and Its metabolomics	Small Peptide	302.207	301.2	[M+H]+	C14H27N3O4	1	776520	785170	781490	481870	1109500	834120	400080	940770	1503600	-	-	88047	19408-48-1	-	-	--
MEDP1682	Leu-Gly-Phe	Amino acid and Its metabolomics	Small Peptide	336.192	335.185	[M+H]+	C17H25N3O4	3	65260	51542	69212	9	9	9	271230	221950	266510	-	-	-	-	-	-	--
MEDP1683	Leu-Leu-Leu	Amino acid and Its metabolomics	Small Peptide	358.269	357.263	[M+H]+	C18H35N3O4	3	689190	719820	663840	253330	192890	210820	250970	301670	455560	-	-	82546	10329-75-6	-	-	--
MEDP1686	LPE(15:0/0:0)	GP	LPC	440.277	439.27	[M+H]+	C20H42NO7P	3	87737	108850	87755	702650	1014300	1000300	9655200	9987500	4772000	-	HMDB0011502	52925150	-	-	-	--
MEDP1690	LPC(20:0/0:0)	GP	LPC	552.403	551.395	[M+H]+	C28H58NO7P	1	512030	754080	677360	90750	214400	460170	933670	1245600	864510	-	-	-	108341-80-6	-	-	--
MEDP1691	LPC(0:0/17:0)	GP	LPC	510.353	509.348	[M+H]+	C25H52NO7P	3	15749000	14259000	15606000	2884700	5145700	5035100	11828000	8214700	10548000	-	-	-	-	-	-	--
MEDP1692	LPC(0:0/15:0)	GP	LPC	482.322	481.317	[M+H]+	C23H48NO7P	1	13540000	13651000	13172000	24729000	28501000	30724000	83279000	70880000	50767000	-	-	-	108273-89-8	-	-	--
MEDP1693	LPC(12:0/0:0)	GP	LPC	440.278	439.27	[M+H]+	C20H42NO7P	3	44557000	45026000	44405000	36513000	37077000	44957000	38651000	29508000	34334000	-	-	-	-	-	-	--
MEDP1694	Pyridine	Heterocyclic compounds	Pteridines and derivatives	80.0495	79.0422	[M+H]+	C5H5N	3	436960	493290	400110	694280	746470	462590	646700	477320	502090	-	-	-	-	-	-	--
MEDP1696	LPC(18:4/0:0)	GP	LPC	516.309	515.301	[M+H]+	C26H46NO7P	3	125460	139710	110380	97966	81555	76939	206740	163510	217220	-	-	-	-	-	-	--
MEDP1697	LPC(14:1/0:0)	GP	LPC	466.293	465.286	[M+H]+	C22H44NO7P	3	10007000	10044000	9354800	8359600	9180100	8603900	17114000	11953000	15348000	-	-	-	-	-	-	--
MEDP1698	Sphingosyl-phosphocholine	SL	SM	506.312	465.346	[M+K]+	C23H50N2O5P	3	1294200	1270000	1354100	118220	107820	118980	1746800	1305900	1434700	-	-	-	-	-	-	--
MEDP1700	LPC(0:0/18:0)	GP	LPC	524.363	523.364	[M+H]+	C26H54NO7P	3	113040000	106290000	116030000	8564100	23917000	25360000	47406000	35715000	41774000	-	-	-	-	-	-	--
MEDP1701	LPC(0:0/18:1)	GP	LPC	522.347	521.348	[M+H]+	C26H52NO7P	3	186950000	183900000	178200000	167860000	183150000	171420000	94149000	95151000	140700000	-	-	-	-	-	-	--
MEDP1702	LPC(0:0/20:1)	GP	LPC	550.37	549.379	[M+H]+	C28H56NO7P	3	11241000	10856000	11503000	5999600	12386000	18898000	39784000	44106000	28372000	-	-	-	-	-	-	--
MEDP1703	Methyldopa	Amino acid and Its metabolomics	Amino acid derivatives	212.1	211.21	[M+H]+	C10H13NO4	1	121410	183870	145600	105210	121340	174700	200370	237910	230870	-	HMDB0011754	38853	555-30-6	61058	-	--
MEDP1712	1-Methylguanosine	Nucleotide And Its metabolomics	Nucleotide and Its metabolomics	298.114	297.107	[M+H]+	C11H15N5O5	1	2811500	2922500	2717700	2096200	2478000	2137100	4445700	3463900	3724200	-	HMDB0001563	96373	2140-65-0	19062	6324	--
MEDP1713	1-Methylinosine	Nucleotide And Its metabolomics	Nucleotide and Its metabolomics	283.104	282.096	[M+H]+	C11H14N4O5	3	176590	141110	128570	9	9	9	89528	69856	73161	C12317	HMDB0002721	65095	2140-73-0	19065	3780	--
MEDP1714	2'-Deoxyadenosine	Nucleotide And Its metabolomics	Nucleotide and Its metabolomics	270.968	269.112	[M+H]+	C10H15N5O4	3	1734900	1608400	1560300	1545600	1380100	1261400	1083000	1100300	1479000	C03363	HMDB0000101	9549172	16373-93-6	17256	3382	--
MEDP1717	2'-O-methylcytidine	Nucleotide And Its metabolomics	Nucleotide and Its metabolomics	258.11	257.101	[M+H]+	C10H15N3O5	1	296610	238470	174660	240890	169020	153980	232520	311320	298360	-	-	145710370	70475-20-6	-	-	--
MEDP1718	2-O-Methylcytosine	Heterocyclic compounds	Heterocyclic compounds	126.066	125.059	[M+H]+	C5H7N3O	1	74477	128180	94531	134030	104750	96792	162990	123600	81054	C22293	HMDB0004339	160679	3289-47-2	70854	-	--
MEDP1719	2'-O-methylguanosine	Nucleotide And Its metabolomics	Nucleotide and Its metabolomics	298.114	297.107	[M+H]+	C11H15N5O5	1	2811500	2922500	2717700	2096200	2478000	2137100	4445700	3463900	3724200	-	-	135406950	2140-71-8	-	-	--
MEDP1720	2-Phenylglycine	Amino acid and Its metabolomics	Amino acid derivatives	152.065	151.063	[M+H]+	C8H9NO2	1	78360	54642	59749	553870	546750	396320	618090	980740	1039600	-	HMDB0002210	3866	2835-06-5	55484	6549	--
MEDP1721	2-Phenylpropionic acid	Organic acid And Its derivatives	Organic acid And Its derivatives	151.075	150.068	[M+H]+	C9H10O2	1	41498	45294	33216	48287	40920	27936	106830	96961	105260	-	HMDB0011743	10296	492-37-5	48526	-	--
MEDP1723	3-Amino-2-piperidinone	Heterocyclic compounds	Heterocyclic compounds	115.086	114.079	[M+H]+	C5H10N2O	1	163620	137020	170660	114630	67067	97224	269210	231860	261720	C00182	HMDB0000323	5200225	1892-22-4	76341	5312	ko04922
MEDP1735	2,6-Diamino-5-hydroxyhexanoic acid	Amino acid and Its metabolomics	Amino acid derivatives	163.108	162.1	[M+H]+	C6H14N2O3	3	3973700	4417200	3958700	2528800	2059200	1612200	4473900	3848100	4841000	C16741	-	1029	13204-98-3	-	-	ko00310,ko01100
MEDP1740	Acrylamide	Alcohol and amines	Amines	72.043	71.0371	[M+H]+	C3H5NO	3	3306900	2934100	2560500	1704100	1787400	1473000	2506900	2275200	2805400	C01659	HMDB0004296	6579	79-06-1	28619	-	--
MEDP1741	Agmatine	Alcohol and amines	Polyamines	131.129	130.122	[M+H]+	C5H14N4	3	721150	543610	722720	246860	475000	302790	9219300	7798700	8288000	C00179	HMDB0001432	199	306-60-5	17431	3523	ko00330,ko01100
MEDP1742	Ala-Phe	Amino acid and Its metabolomics	Small Peptide	237.124	236.116	[M+H]+	C12H16N2O3	2	898570	951530	950120	1296800	1280500	1355600	1655700	1770500	1812000	C05770	HMDB0028694	96814	3061-90-3	73807	-	ko00860,ko01100
MEDP1748	Cyromazine	Heterocyclic compounds	Heterocyclic compounds	167.104	166.097	[M+H]+	C6H10N6	1	150280	191290	184120	307630	372200	435980	616130	693110	589640	-	HMDB0029862	47866	66215-27-8	30260	-	--
MEDP1749	Cytidine-5'-diphosphate	Nucleotide And Its metabolomics	Nucleotide and Its metabolomics	426.986	403.018	[M+Na]+	C9H15N3O11P2	1	85127	93829	78011	98493	141910	120370	161870	259380	277940	-	-	6132	63-38-7	-	-	--
MEDP1766	Val-Tyr	Amino acid and Its metabolomics	Small Peptide	281.16	280.142	[M+H]+	C14H20N2O4	1	88214	133350	117020	88037	190900	94916	61529	66032	130210	-	-	7009555	3061-91-4	-	-	--
MEDP1770	Jasmone	Aldehyde,Ketones,Esters	Ketones	165.128	164.12	[M+H]+	C11H16O	1	72879	59994	71705	76923	67394	68205	48774	49157	66839	C08490	HMDB0035601	1549018	488-10-8	-	-	--
MEDP1776	Leu-Ala	Amino acid and Its metabolomics	Small Peptide	203.14	202.132	[M+H]+	C10H20N2O4	3	178660	148560	255260	248570	132460	171410	1628800	3438000	5030500	-	HMDB0028922	81721	7298-84-2	-	-	--
MEDP1777	L-Methionine sulfoxide	Amino acid and Its metabolomics	Amino acid derivatives	166.053	165.046	[M+H]+	C5H11NO3S	3	1512900	1386100	1405400	3740400	4548800	4014300	1577100	1684000	2064300	-	HMDB0002005	158980	3226-65-1	17016	6428	--
MEDP1778	L-Norvaline	Amino acid and Its metabolomics	Amino acids	118.087	117.079	[M+H]+	C5H11NO2	2	86385000	78268000	84426000	47881000	56144000	48106000	78236000	69757000	74770000	C01826	-	65098	6600-40-4	-	-	--
MEDP1779	LPC(13:0/0:0)	GP	LPC	454.293	453.286	[M+H]+	C21H44NO7P	1	210300	175880	237730	294710	274130	311910	650290	513610	589930	-	-	24779450	20559-17-5	-	-	--
MEDP1780	Leu-Phe	Amino acid and Its metabolomics	Small Peptide	279.171	278.163	[M+H]+	C15H22N2O3	1	1173200	1122700	1160600	188500	258620	293630	495420	520400	360600	-	-	76808	3303-55-7	-	-	--
MEDP1781	L-Thyronine	Hormones and hormone related compunds	Hormones and hormone related compunds	274.108	273.1	[M+H]+	C15H15NO4	1	9	9	9	137910	142110	162620	9	9	9	-	HMDB0000667	5461103	1596-67-4	30662	5637	--
MEDP1786	N1,N8-diacetylspermidine	Heterocyclic compounds	Heterocyclic compounds	230.18	229.179	[M+H]+	C11H23N3O2	1	920220	878000	685520	1281000	1752900	1270600	3849500	3578300	5715300	-	HMDB0041947	389613	82414-35-5	-	-	--
MEDP1788	N4-Acetylcytidine triphosphate	Nucleotide And Its metabolomics	Nucleotide and Its metabolomics	526.431	524.995	[M+H]+	C11H18N3O15P3	3	15150000	15467000	18350000	17083000	17590000	17504000	18496000	16988000	16742000	-	-	90117875	-	-	-	--
MEDP1789	N6-methyl-2'-deoxyadenosine	Nucleotide And Its metabolomics	Nucleotide and Its metabolomics	266.125	265.117	[M+H]+	C11H15N5O3	1	9	9	9	184730	229930	197140	9	9	9	C03795	-	168948	2002-35-9	-	-	--
MEDP1790	Gly-Ile	Amino acid and Its metabolomics	Small Peptide	189.124	188.116	[M+H]+	C8H16N2O3	3	216520	220350	242340	74673	68342	91821	94323	67330	79611	-	HMDB0028844	88079	19461-38-2	-	-	--
MEDP1791	Nicotinamide riboside (chloride)	Nucleotide And Its metabolomics	Nucleotide and Its metabolomics	255.097	290.067	[M-Cl]+	C11H15ClN2O5	3	2939600	3098900	3264500	4802600	4745800	3140200	4314000	3436700	5516800	-	HMDB0000855	90480033	23111-00-4	15927	5818	--
MEDP1792	N-methyl-4-aminobutyric acid	Amino acid and Its metabolomics	Amino acid derivatives	118.086	117.079	[M+H]+	C5H11NO2	3	97284	79178	113820	35595	36144	34456	28984	60229	51960	-	-	70703	1119-48-8	-	-	--
MEDP1793	N-Vanillylnonanamide	Organic acid And Its derivatives	Organic acid And Its derivatives	294.208	293.199	[M+H]+	C17H27NO3	3	499730	497440	443670	9	9	9	567060	536100	595690	-	HMDB0029846	2998	2444-46-4	46936	-	--
MEDP1794	Oxidopamine	Alcohol and amines	Polyamines	170.081	169.074	[M+H]+	C8H11NO3	3	130080	139990	145950	376850	335410	367850	60731	87149	60009	-	HMDB0001537	4624	1199-18-4	78741	6307	--
MEDP1795	Palmitoylethanolamide（(PEA）	Alcohol and amines	Amines	300.291	299.5	[M+H]+	C18H37NO2	3	6132700	5954200	6565200	13974000	12037000	9798100	16584000	14190000	14151000	C16512	HMDB0002100	4671	544-31-0	71464	-	ko04080
MEDP1802	Stachydrine	Organic acid And Its derivatives	Organic acid And Its derivatives	144.106	143.095	[M+H]+	C7H13NO2	1	75979000	67667000	68845000	50486000	61475000	57286000	56987000	58477000	65164000	C10172	HMDB0004827	115244	471-87-4	35280	7089	--
MEDP1804	Tetrahydrocurcumin	Benzene and substituted derivatives	Phenolic acids	373.166	372.157	[M+H]+	C21H24O6	3	39193	49797	56366	54174	36924	40101	15261	11684	17607	-	HMDB0005789	124072	36062-04-1	67263	-	--
MEDP1814	2,5-Dimethyl-2,3-dihydrofuran-3-one	Heterocyclic compounds	Heterocyclic compounds	113.059	112.13	[M+H]+	C6H8O2	3	306480	334970	300160	400430	419440	366530	300560	276360	298830	-	HMDB0032233	85730	14400-67-0	-	-	--
MEDP1818	Bicine	Organic acid And Its derivatives	Organic acid And Its derivatives	164.094	163.17	[M+H]+	C6H13NO4	3	22125	29934	27295	113440	99373	97066	216790	156180	155020	-	HMDB0011727	8761	150-25-4	39066	-	--
MEDP1824	Caftaric acid	Organic acid And Its derivatives	Organic acid And Its derivatives	313.054	312.23	[M+H]+	C13H12O9	3	9	9	9	9	9	9	1020800	838260	909000	-	HMDB0013680	6440397	67879-58-7	664875	-	--
MEDP1830	Ethyl 4-Methoxycinnamate	Benzene and substituted derivatives	Phenolic acids	207.102	206.238	[M+H]+	C12H14O3	3	772930	781280	736040	75302	92852	71405	454020	363810	378630	-	HMDB0030762	5281783	24393-56-4	259672	-	--
MEDP1834	Glycerol Tributyrate	GL	TG	303.181	302.36	[M+H]+	C15H26O6	3	146540	150350	125760	60586	52125	43921	246190	161980	237060	C13870	HMDB0031094	6050	60-01-5	35020	-	--
MEDP1835	Methyl p-tert-butylphenylacetate	Benzene and substituted derivatives	Benzene and substituted derivatives	207.137	206.28	[M+H]+	C13H18O2	3	640150	692330	644520	570710	845310	764460	765750	1269600	1147200	-	HMDB0036240	605629	3549-23-3	-	-	--
MEDP1842	Methyl L-alaninate	Amino acid and Its metabolomics	Amino acid derivatives	104.07	103.063	[M+H]+	C4H9NO2	3	20501	48027	20295	27995	12939	18883	9	9	9	-	-	82335	10065-72-2	-	-	--
MEDP1850	Arg-Leu	Amino acid and Its metabolomics	Small Peptide	288.202	345.224	[M+H]+	C12H25N5O3	3	1277600	1067800	1141100	132990	142290	105250	669690	719920	957140	-	HMDB0028713	6992563	1188-24-5	73815	-	--
MEDP1851	Asp-Tyr	Amino acid and Its metabolomics	Small Peptide	297.108	296.101	[M+H]+	C13H16N2O6	3	9	9	9	9	9	9	2901400	2394000	2784700	-	HMDB0028765	152455	22840-03-5	-	-	--
MEDP1859	Gln-Phe	Amino acid and Its metabolomics	Small Peptide	276.13	293.138	[M-H2O+H]+	C14H19N3O4	3	404100	450210	465150	9	9	9	604060	556100	625930	-	HMDB0028804	57288566	92327-75-8	-	-	--
MEDP1864	Gly-Leu-Ala	Amino acid and Its metabolomics	Small Peptide	260.159	261.16	[M+H]+	C11H21N3O4	3	65356	100670	75412	37924	56007	62299	67402	93282	81483	-	-	-	-	-	-	--
MEDP1865	Gly-Leu-Arg	Amino acid and Its metabolomics	Small Peptide	345.224	253.118	[M+H]+	C14H28N6O4	3	67740	70312	75715	9	9	9	440990	427840	626450	-	-	-	-	-	-	--
MEDP1870	Ile-Lys	Amino acid and Its metabolomics	Small Peptide	260.195	259.19	[M+H]+	C12H25N3O3	3	740940	1162700	911080	235570	223130	267110	1645600	1253700	1841500	-	HMDB0028912	44298547	-	-	-	--
MEDP1871	Ile-Met	Amino acid and Its metabolomics	Small Peptide	263.149	262.135	[M+H]+	C11H22N2O3S1	3	543530	603880	544090	199890	235150	226390	362010	283400	265710	-	HMDB0028913	7020106	42384-14-5	-	-	--
MEDP1875	LPE(17:1/0:0)	GP	LPE	466.285	465.286	[M+H]+	C22H44NO7P	3	38288000	38471000	38593000	14988000	31743000	31888000	37325000	31631000	35658000	-	-	42607464	-	-	-	--
MEDP1876	Methyl nicotinic acid	CoEnzyme and vitamins	CoEnzyme and vitamins	138.053	137.048	[M+H]+	C7H7NO2	3	177170	187020	189460	24863	32147	26493	21957	20436	28597	D04991	HMDB0029806	7151	93-60-7	451700	-	--
MEDP1882	Phe-Leu	Amino acid and Its metabolomics	Small Peptide	261.16	251.15	[M+H-H2O]+	C15H22N2O3	3	180540	165200	185380	9	9	9	48723	38261	63449	-	-	-	3303-55-7	-	-	--
MEDP1884	Pro-His	Amino acid and Its metabolomics	Small Peptide	235.117	252.122	[M+H-H2O]+	C11H16N4O3	1	4708700	4188800	2860900	99100	146830	81952	9713900	8377100	15237000	-	HMDB0029019	18218235	100896-87-5	-	-	--
MEDP1885	Pro-Ile	Amino acid and Its metabolomics	Small Peptide	211.14	228.147	[M+H-H2O]+	C11H20N2O3	2	52393	55357	50377	9	9	9	154250	135230	207640	-	-	7079600	-	-	-	--
MEDP1886	Pro-Val	Amino acid and Its metabolomics	Small Peptide	215.139	214.132	[M+H]+	C10H18N2O3	2	11120000	9902000	8227700	2874000	2833300	2442800	2641200	3434500	3774700	-	HMDB0029030	152307	20488-27-1	-	-	--
MEDP1888	Ser-Leu	Amino acid and Its metabolomics	Small Peptide	219.133	233.149	[M+H]+	C9H18N2O4	3	119600	96367	115000	7714.8	11784	11274	72954	104150	78573	-	HMDB0029043	7015695	6665-16-3	74815	-	--
MEDP1889	Ser-Phe	Amino acid and Its metabolomics	Small Peptide	253.118	522.357	[M+H]+	C12H16N2O4	3	577850	630810	563550	47665	48070	37621	965900	939310	1044400	-	HMDB0029046	7009598	16875-28-8	71029	-	--
MEDP1892	Tetradecylamine	Alcohol and amines	Amines	214.251	213.246	[M+H]+	C14H31N	2	199460	190890	202230	127530	144970	156710	168510	127520	176620	-	-	16217	2016-42-4	-	-	--
MEDP1894	Tyr-Leu	Amino acid and Its metabolomics	Small Peptide	295.161	294.158	[M+H]+	C15H22N2O4	3	309690	374580	343180	137770	181500	166290	367330	336640	349420	-	HMDB0029109	87071	17355-10-1	-	-	--
MEDP1898	3-Hydroxyphenylurea	Benzene and substituted derivatives	Benzene and substituted derivatives	153.065	152.059	[M+H]+	C7H8N2O2	3	7297000	7155800	8505900	12191000	11342000	12438000	8797400	10702000	8789600	C05842	-	12796	701-82-6	-	-	ko00760,ko01100
MEDP1901	Carnitine C9:1-OH	FA	CAR	310.201	309.194	[M+H]+	C17H27NO4	3	64198	64823	68897	125630	111900	81393	128700	95870	102230	D00432	HMDB0015334	-	-	127570	-	--
MEDP1902	LPC(16:2/0:0)	GP	LPC	492	491.301	[M+H]+	C24H46NO7P	1	457990	679450	617390	10461000	11061000	10981000	3844600	1247600	1513200	-	-	-	1392399-03-9	-	-	--
MEDP1904	LPE(18:2/0:0)	GP	LPE	478.325	477.286	[M+H]+	C23H44NO7P	1	34171000	37586000	35002000	32626000	38788000	47300000	31972000	28924000	34085000	-	HMDB0011517	42607465	652149-09-2	64395	-	--
MEDP1912	Thr-Leu	Amino acid and Its metabolomics	Small Peptide	233.149	232.28	[M+H]+	C10H20N2O4	2	77403	37480	136710	242150	378260	367770	264040	135110	179820	-	HMDB0029065	7021828	50299-12-2	-	-	--
MEDP1913	N(Alpha)-Acetyl-Epsilon-(2-Propenal)Lysine	Amino acid and Its metabolomics	Small Peptide	243.13	242.127	[M+H]+	C11H18N2O4	3	5074400	5273500	4414500	2029300	2336400	1923000	675760	669950	744170	-	-	6438822	99124-74-0	-	-	--
MEDP1914	N-(1-Deoxy-1-fructosyl)phenylalanine	Amino acid and Its metabolomics	Amino acid derivatives	358	327.131	[M+H]+	C15H21NO7	3	19354	25172	19613	22796	31075	31268	22987	31409	36374	-	HMDB0037846	101039148	87251-83-0	-	-	--
MEDP1915	N-Methylisoleucine	Amino acid and Its metabolomics	Amino acids	146.11	145.2	[M+H]+	C7H15NO2	3	2098200	2046800	2273900	2180500	2078100	2300500	3311500	3925000	3793700	-	-	560437		-	-	--
MEDP1916	N-Acetyl-L-phenylalanine	Amino acid and Its metabolomics	Amino acid derivatives	208.095	207.1	[M+H]+	C11H13NO3	1	1629300	1567500	1534000	364030	422570	366870	3618000	3069400	3494200	C03519	HMDB0000512	74839	2018-61-3	16259	5498	ko00360,ko01100
MEDP1919	Cyclo(Pro-Leu)	Amino acid and Its metabolomics	Small Peptide	211	210.27	[M+H]+	C11H18N2O2	3	1104500	1092000	1108400	13741	15063	14833	446520	399910	569780	-	HMDB0034276	102892	2873-36-1	133094	-	--
MEDP1923	Cyclo(Phe-Glu)	Amino acid and Its metabolomics	Small Peptide	277.119	276.112	[M+H]+	C14H16N2O4	3	8297600	8345200	8385200	2515200	3623400	3174700	1423400	2101800	2114400	-	-	-	-	-	-	--
MEDP1926	Cyclo(Pro-Phe)	Amino acid and Its metabolomics	Small Peptide	245.12	245.128	[M+H]+	C14H16N2O2	3	7900400	7661500	7731700	53623	57443	58315	2613800	2638100	3929100	C11847	-	-	3705-26-8	-	-	--
MEDP1927	Cyclo(Pro-Pro)	Amino acid and Its metabolomics	Small Peptide	195.113	194.106	[M+H]+	C10H14N2O2	3	3689200	3993700	3791700	56466	48553	43309	3526500	3388800	3877100	-	-	-	6708-06-1	-	-	--
MEDP1928	Cyclo(Pro-Val)	Amino acid and Its metabolomics	Small Peptide	197.129	196.122	[M+H]+	C10H16N2O2	3	1292700	1392200	1315600	9668.5	14065	21195	404330	407240	479190	-	-	-	5654-87-5	-	-	--
MEDP1929	Cyclo(Ser-Pro)	Amino acid and Its metabolomics	Small Peptide	185.093	184.086	[M+H]+	C8H12N2O3	3	569260	630180	693810	34473	31214	20845	970160	1101000	865870	-	-	-	-	-	-	--
MEDP1930	Cyclo(Tyr-Ala)	Amino acid and Its metabolomics	Small Peptide	235.108	234.1	[M+H]+	C12H14N2O3	3	494260	576630	606030	9	9	9	727770	627060	754530	-	-	-	21754-26-7	-	-	--
MEDP1931	Cyclo(Tyr-Leu)	Amino acid and Its metabolomics	Small Peptide	261.16	260.152	[M+H]+	C15H20N2O2	3	183750	177360	181900	9	9	9	51787	34865	50006	-	-	-	82863-65-8	-	-	--
MEDP1932	Cyclo(Val-Ala)	Amino acid and Its metabolomics	Small Peptide	171.113	170.105	[M+H]+	C8H14N2O2	3	3157300	3324900	2973300	9	9	9	910810	1000300	1186300	-	-	-	15136-27-3	-	-	--
MEDP1933	Cyclopentylglycine	Amino acid and Its metabolomics	Amino acid derivatives	144.098	143.095	[M+H]+	C7H13NO2	3	6036800	5599100	5944400	18241000	21286000	22346000	3792100	4682300	4350700	-	-	-	2521-84-8	-	-	--
MEDP1935	Ile-Asp	Amino acid and Its metabolomics	Small Peptide	247.129	246.121	[M+H]+	C10H18N2O5	3	3355600	3539600	3628000	9	9	9	20580000	16874000	19550000	-	HMDB0028903	-	-	-	-	--
MEDP1936	L-Aspartic acid-O-diglucoside	Amino acid and Its metabolomics	Small Peptide	458.1	457.143	[M+H]+	C16H27NO14	3	10310000	8544000	5355900	4220300	3122600	3047200	1136500	1173500	1575700	-	-	-	-	-	-	--
MEDP1938	N6-Acetylysine	Amino acid and Its metabolomics	Amino acid derivatives	189.123	188.116	[M+H]+	C8H16N2O3	2	1021700	1033400	1176000	1181500	1348800	1371200	6358100	5534300	6489400	C02727	HMDB0000206	-	692-04-6	17752	5216	ko00310,ko01100
MEDP1942	N-MethyTrans-4-Hydroxy-Proline	Amino acid and Its metabolomics	Amino acid derivatives	146.081	145.074	[M+H]+	C6H11NO3	3	29668000	28382000	31355000	36520000	39385000	36765000	22229000	27466000	25817000	-	-	-	4252-82-8	-	-	--
MEDP1947	Ser-Ile	Amino acid and Its metabolomics	Small Peptide	219.135	218.127	[M+H]+	C9H18N2O4	3	287970	272400	221280	36355	51006	44108	511220	570410	503010	-	-	-	91086-51-0	-	-	--
MEDP1949	5-Aminoimidazole ribonucleotide	Nucleotide And Its metabolomics	Nucleotide and Its metabolomics	296.067	295.056	[M+H]+	C8H14N3O7P	1	82571000	75247000	92804000	67964000	54771000	60958000	28071000	27289000	33412000	-	HMDB0001235	-	25635-88-5	138560	6097	--
MEDP1950	2'-Deoxyinosine-5'-monophosphate	Nucleotide And Its metabolomics	Nucleotide and Its metabolomics	333.052	332.052	[M+H]+	C10H13N4O7P	3	26135000	26067000	24656000	43234000	37068000	40330000	32061000	29012000	29003000	C06196	HMDB0006555	-	3393-18-8	28806	-	ko00230
MEDP1953	Eritadenine	Heterocyclic compounds	Pteridines and derivatives	254.08	253.081	[M+H]+	C9H11N5O4	3	4581.8	24838	25539	199700	147720	191480	89380	124110	103860	-	-	-	23918-98-1	-	-	--
MEDP1954	N6-(2-Hydroxyethyl)adenosine	Nucleotide And Its metabolomics	Nucleotide and Its metabolomics	312	311.123	[M+H]+	C12H17N5O5	3	1217200	1140500	1272900	500210	533430	509430	5258500	4643200	5172500	-	-	-	4338-48-1	-	-	--
MEDP1955	3'-Deoxyadenosine	Nucleotide And Its metabolomics	Nucleotide and Its metabolomics	252	251.102	[M+H]+	C10H13N5O3	3	4532000	4469300	4268500	859560	1063300	810320	4751500	3737600	3892200	C08431	-	-	73-03-0	-	-	--
MEDP1956	2-Aminopurine	Nucleotide And Its metabolomics	Nucleotide and Its metabolomics	136.062	135.054	[M+H]+	C5H5N5	3	29075000	28469000	29533000	31450000	26607000	24267000	22106000	16959000	20629000	-	-	-	452-06-2	-	-	--
MEDP1958	2-Hydroxyadenosine	Nucleotide And Its metabolomics	Nucleotide and Its metabolomics	284	283.092	[M+H]+	C10H13N5O5	3	167740000	80116000	209380000	126710000	54866000	58246000	91415000	172660000	165040000	C08432	-	-	1818-71-9	-	-	--
MEDP1960	Isopentenyladenine-7-N-glucoside	Nucleotide And Its metabolomics	Nucleotide and Its metabolomics	366.2	365.17	[M+H]+	C16H23N5O5	3	1254300	1333200	1264400	716370	938290	1105400	1067200	1192300	1285700	-	-	-	-	-	-	--
MEDP1961	Ribosyladenosine	Nucleotide And Its metabolomics	Nucleotide and Its metabolomics	400.146	399.139	[M+H]+	C15H21N5O8	3	797540	831390	810170	2502200	3326200	2702200	531230	527560	886690	-	-	-	-	-	-	--
MEDP1963	S-(Methyl)glutathione	Amino acid and Its metabolomics	Amino acid derivatives	322.107	321.099	[M+H]+	C11H19N3O6S	3	168420	182180	169310	167060	158870	96256	149450	139950	111350	C11347	-	-	2922-56-7	-	-	--
MEDP1966	S-Allyl-L-cysteine	Amino acid and Its metabolomics	Amino acid derivatives	162.058	161.051	[M+H]+	C6H11NO2S	3	1235100	1056200	1164200	56094	76312	65091	1407400	1455300	1601300	C16759	-	-	21593-77-1	-	-	--
MEDP1968	L-Lysine-Butanoic Acid	Amino acid and Its metabolomics	Amino acid derivatives	235.1	234.158	[M+H]+	C10H22N2O4	3	43978000	45032000	52001000	174070000	184920000	157220000	217090000	211610000	209830000	-	-	-	80407-71-2	-	-	--
MEDP1973	D-Proline betaine	Amino acid and Its metabolomics	Amino acid derivatives	144.102	144.092	[M]+	C7H14NO2+	3	37356000	33893000	39322000	25338000	29995000	27866000	28669000	30262000	29647000	C21514	-	-	1195-94-4	-	-	--
MEDP1974	1-Methylpiperidine-2-carboxylic acid	Amino acid and Its metabolomics	Amino acid derivatives	144.098	143.095	[M+H]+	C7H13NO2	3	6036800	5599100	5944400	18241000	21286000	22346000	3792100	4682300	4350700	-	-	-	7730-87-2	-	-	--
MEDP1981	2,8-Quinolinediol	Heterocyclic compounds	Heterocyclic compounds	208.061	161.048	[M+HCOO+2H]+	C9H7NO2	3	64474	62776	94390	167390	163660	243090	125800	189960	205600	C06342	HMDB0240311	97250	15450-76-7	-	-	--
MEDP1986	Glu-Pro	Amino acid and Its metabolomics	Small Peptide	227.1	244.106	[M+H-H2O]+	C10H16N2O5	3	33216000	29876000	31326000	2711100	2971300	2767600	60650000	61032000	62672000	-	HMDB0028827	11218768	41745-47-5	73508	-	--
MEDP1987	His-Val	Amino acid and Its metabolomics	Small Peptide	237.132	254.138	[M+H-H2O]+	C11H18N4O3	3	701190	552490	556900	9	9	9	1236000	1169600	1582000	-	HMDB0028898	7021870	76019-15-3	-	-	--
MEDP1996	N-Formylglycine	Amino acid and Its metabolomics	Amino acids	104.034	103.027	[M+H]+	C3H5NO3	3	88633000	91479000	90969000	65262000	67841000	63911000	25971000	22026000	30068000		-	75606	2491-15-8	-	-	--
MEDP2001	D-Pyroglutamic acid	Amino acid and Its metabolomics	Amino acids	130.05	129.043	[M+H]+	C5H7NO3	1	26947000	19688000	16475000	37845000	37051000	19066000	7931200	9554100	11721000		-	439685	4042-36-8	-	-	--
MEDP2002	Aminolevulinic acid	Organic acid And Its derivatives	Organic acid And Its derivatives	132.066	131.058	[M+H]+	C5H9NO3	2	39985000	44015000	42487000	44943000	43717000	41274000	34540000	38817000	44856000		HMDB0001149	137	5451-09-2	17549	6037	--
MEDP2003	D-Ornithine	Amino acid and Its metabolomics	Amino acids	133.097	132.09	[M+H]+	C5H12N2O2	2	5442800	5720300	5653900	3593900	3619600	4123800	4935100	5924600	6068100		-	71082	348-66-3	-	-	--
MEDP2009	3-Methoxybenzoic acid	Benzene and substituted derivatives	Benzene and substituted derivatives	153.055	152.047	[M+H]+	C8H8O3	3	83199	87895	80659	78832	80636	76283	91758	75787	81427		HMDB0032606	11461	586-38-9	-	-	--
MEDP2012	Uracil 5-carboxylic acid	Heterocyclic compounds	Heterocyclic compounds	157.023	156.017	[M+H]+	C5H4N2O4	3	215280	129140	95673	144920	103460	79010	121890	151830	136820	-	-	90301	23945-44-0	-	-	--
MEDP2016	DL-2-Methylglutamic acid	Amino acid and Its metabolomics	Amino acids	162.076	161.069	[M+H]+	C6H11NO4	3	196860	185430	233120	205850	321270	269230	448530	345780	592350		-	95440	71-90-9	-	-	--
MEDP2035	Cinnamoylglycine	Organic acid And Its derivatives	Organic acid And Its derivatives	206.081	205.074	[M+H]+	C11H11NO3	3	98788	109170	113150	9	9	9	29462	22003	33898	-	HMDB0011621	709625	16534-24-0	68616	-	--
MEDP2037	2-((3-Oxo-3-phenylpropyl)amino)acetic acid	Amino acid and Its metabolomics	Amino acids	208.097	207.09	[M+H]+	C11H13NO3	3	510670	497870	460280	10865	9062.7	14227	534500	408980	511260	-	HMDB0002042	1608347	56613-60-6	-	6455	--
MEDP2038	3-O-Methyldopa	Alcohol and amines	Polyamines	212.094	211.084	[M+H]+	C10H13NO4	3	36652	37478	40733	367970	337040	401880	9	9	9	-	-	9307	300-48-1	-	-	--
MEDP2042	Xanthosine	Nucleotide And Its metabolomics	Nucleotide and Its metabolomics	285.084	284.076	[M+H]+	C10H12N4O6	1	22506000	8496500	23365000	12181000	5193900	5356200	10915000	18430000	19658000	-	HMDB0000299	64959	146-80-5	18107	3408	--
MEDP2047	N-Acetyl-Asp-Glu	Amino acid and Its metabolomics	Small Peptide	305.098	304.091	[M+H]+	C11H16N2O8	3	303480	391050	343940	288280	324050	209400	643830	534860	556940	-	HMDB0001067	188803	3106-85-2	95120	-	--
MEDP2049	N-Benzoyl-2'-deoxycytidine	Nucleotide And Its metabolomics	Nucleotide and Its metabolomics	332.125	331.117	[M+H]+	C16H17N3O5	3	91117	93520	88584	9	9	9	32658	18327	18506	-	-	9797617	4836-13-9	-	-	--
MEDP2053	Xanthosine-5'-monophosphate	Nucleotide And Its metabolomics	Nucleotide and Its metabolomics	365.05	364.042	[M+H]+	C10H13N4O9P	3	110540	39165	72537	63957	51898	60164	85592	193850	108410	-	HMDB0001554	73323	25899-70-1	15652	-	--
MEDP2058	Phenethylamine	Alcohol and amines	Amines	122.1	121.089	[M+H]+	C8H11N	3	964780	919720	1004100	115570	159310	216680	1466300	1341500	1484500	C05332	HMDB0012275	1001	64-04-0	18397	-	ko00360,ko01100
