# Supplementary material for: Bacillus velezensis EEAM 10B Strengthens Nutrient Metabolic Process in Black Soldier Fly Larvae (Hermetia illucens) via Changing Gut Microbiome and Metabolic Pathways
Source: Front Nutr. 2022 May 19;9:880488. doi: 10.3389/fnut.2022.880488 (PMC9161358; doi:10.3389/fnut.2022.880488)
Supplement: Supplementary file 2 [file Data_Sheet_2.xlsx]

## Sheet: GF_vs_CK
Index	Formula	Compounds	Class I	Class II	CAS	Level	GF-1	GF-2	GF-3	CK-1	CK-2	CK-3	VIP	Fold_Change	Log2FC	Type
MEDN0005	C4H9NO3	L-Threonine	Amino acid and Its metabolomics	Amino acids	72-19-5	1	12637000	12304000	13969000	1891200	1901100	1632000	1.14729	0.139406	-2.84263	down
MEDN0018	C3H7NO3	L-Serine	Amino acid and Its metabolomics	Amino acids	56-45-1	3	3644000	3610200	3516200	860210	949880	768270	1.14522	0.239393	-2.06255	down
MEDN0022	C8H14N2O5	(5-L-Glutamyl)-L-Amino Acid	Amino acid and Its metabolomics	Small Peptide	5875-41-2	3	290430	298850	278410	68302	84251	56947	1.13493	0.241446	-2.05023	down
MEDN0024	C9H10ClNO3	3-Chloro-L-Tyrosine	Amino acid and Its metabolomics	Amino acid derivatives	7423-93-0	3	16937	11902	16744	198860	158910	252640	1.13871	13.3912	3.74321	up
MEDN0025	C6H10O5	3-Hydroxy-3-Methylpentane-1,5-Dioic Acid	Amino acid and Its metabolomics	Amino acid derivatives	503-49-1	1	1373900	1437400	1544000	631010	825640	656880	1.11549	0.485278	-1.04312	down
MEDN0026	C9H10INO3	3-Iodo-L-Tyrosine	Amino acid and Its metabolomics	Amino acid derivatives	70-78-0	3	22826	19848	28493	105680	111210	119540	1.13789	4.72733	2.24103	up
MEDN0030	C11H12N2O3	5-Hydroxy-L-Tryptophan	Amino acid and Its metabolomics	Amino acid derivatives	56-69-9	3	10413	16018	16291	103390	64457	76977	1.12018	5.73063	2.51869	up
MEDN0040	C7H12N2O3	Glyc-Pro	Amino acid and Its metabolomics	Small Peptide	704-15-4	3	140800	163400	158700	15414	11754	22783	1.13231	0.107909	-3.21212	down
MEDN0041	C8H15NO3	Hexanoyl Glycine	Amino acid and Its metabolomics	Amino acid derivatives	24003-67-6	1	1579000	1650900	1542600	36206	35962	30280	1.14895	0.0214663	-5.54178	down
MEDN0042	C4H8N2O3	L-Asparagine Anhydrous	Amino acid and Its metabolomics	Amino acids	70-47-3	2	3386500	3611700	3792600	1400700	1461700	1234800	1.14076	0.379694	-1.39709	down
MEDN0044	C7H14N2O4S	L-Cystathionine	Amino acid and Its metabolomics	Amino acid derivatives	56-88-2	3	6991600	7971800	7615600	669290	662550	695660	1.14879	0.0897958	-3.47721	down
MEDN0047	C7H15N3O3	L-Homocitrulline	Amino acid and Its metabolomics	Amino acids	1190-49-4	3	1266000	909390	1153100	221290	244480	254790	1.13859	0.216483	-2.20768	down
MEDN0051	C5H11NO3S	Methionine Sulfoxide	Amino acid and Its metabolomics	Amino acid derivatives	62697-73-8	3	146930	148280	157980	402540	385520	348560	1.14304	2.50804	1.32656	up
MEDN0056	C8H15NO3	N-Acetyl-L-Leucine	Amino acid and Its metabolomics	Amino acid derivatives	1188-21-2	1	4971900	5271700	5252400	2034700	1989300	1957300	1.14828	0.38599	-1.37336	down
MEDN0058	C11H19NO9	N-Acetylneuraminic Acid(SA)	Amino acid and Its metabolomics	Amino acid derivatives	131-48-6	3	2296100	2059200	2429900	146460	166360	177210	1.14772	0.0722204	-3.79145	down
MEDN0059	C8H16N2O3	N-Glycyl-L-Leucine	Amino acid and Its metabolomics	Amino acid derivatives	869-19-2	1	452790	476480	485920	137490	188570	211530	1.11055	0.379871	-1.39642	down
MEDN0060	C7H13NO3	N-Isovaleroylglycine	Amino acid and Its metabolomics	Amino acid derivatives	16284-60-9	3	1450000	1637100	1598300	9624.6	10656	10865	1.14922	0.00664737	-7.233	down
MEDN0061	C10H11NO3	N-Phenylacetylglycine	Amino acid and Its metabolomics	Amino acid derivatives	500-98-1	1	18966	22141	20712	9	9	9	1.14943	0.000436759	-11.1609	down
MEDN0065	C3H8NO6P	O-Phospho-L-Serine	Amino acid and Its metabolomics	Amino acid derivatives	407-41-0	2	52394	34843	47565	91312	122180	102170	1.08516	2.34167	1.22754	up
MEDN0083	C9H10O5	4-Hydroxy-3,5-dimethoxybenzoic acid	Benzene and substituted derivatives	Phenolic acids	530-57-4	1	56282	49339	59722	12466	15656	21088	1.11143	0.297624	-1.74844	down
MEDN0092	C8H8O4	3,4-Dihydroxybenzeneacetic Acid	Benzene and substituted derivatives	Phenolic acids	102-32-9	3	25475	28020	27192	62593	131560	66545	1.0564	3.23098	1.69197	up
MEDN0097	C8H8O3	P–Hydroxyphenyl Acetic Acid	Benzene and substituted derivatives	Phenolic acids	156-38-7	1	64049	64240	57916	13084	19784	20462	1.11907	0.286405	-1.80387	down
MEDN0098	C6H5NO2	2-Picolinic Acid	Heterocyclic compounds	Pteridines and derivatives	98-98-6	3	596540	615350	675430	2090400	2316600	1978200	1.1441	3.38321	1.75839	up
MEDN0100	C6H5NO3	6-Hydroxynicotinic Acid	Heterocyclic compounds	Pteridines and derivatives	5006-66-6	3	595190	768510	551720	164150	203970	184710	1.12846	0.288621	-1.79275	down
MEDN0120	C6H14O6	Dulcitol	Carboxylic acids and derivatives	Sugar alcohols	608-66-2	3	18932000	17236000	20006000	23658	34553	29164	1.14875	0.00155543	-9.32847	down
MEDN0132	C10H16N2O3S	Biotin	CoEnzyme and vitamins	CoEnzyme and vitamins	58-85-5	1	20837	18011	23407	618270	647410	700640	1.14811	31.5849	4.98116	up
MEDN0146	C5H6N2O3	5-Hydroxymethyluracil	Nucleotide And Its metabolomics	Nucleotide and Its metabolomics	4433-40-3	3	77314	110190	114270	326790	333140	320340	1.12533	3.24836	1.69971	up
MEDN0150	C10H13N5O6	8-Hydroxyguanosine	Nucleotide And Its metabolomics	Nucleotide and Its metabolomics	3868-31-3	2	200660	199650	223210	83288	74933	89017	1.13952	0.39652	-1.33454	down
MEDN0160	C10H13N5O5	Guanosine	Nucleotide And Its metabolomics	Nucleotide and Its metabolomics	118-00-3	1	94783000	78556000	99524000	39160000	35808000	30460000	1.12411	0.386377	-1.37192	down
MEDN0163	C5H4N4O	Hypoxanthine	Nucleotide And Its metabolomics	Nucleotide and Its metabolomics	68-94-0	1	1288900	1117900	1296400	340910	551410	762030	1.00341	0.446735	-1.16251	down
MEDN0166	C21H27N7O14P2	Nicotinic Acid Adenine Dinucleotide	Nucleotide And Its metabolomics	Nucleotide and Its metabolomics	53-84-9	1	104580	123860	104690	669570	584200	615860	1.14599	5.61231	2.4886	up
MEDN0170	C9H14N2O12P2	Uridine 5’-Diphosphate	Nucleotide And Its metabolomics	Nucleotide and Its metabolomics	58-98-0	3	9	9	9	68148	45366	76749	1.14877	7046.78	12.7827	up
MEDN0196	C14H6N2O8	Pyrroloquinoline Quinone	Organic acid And Its derivatives	Organic acid And Its derivatives	72909-34-3	3	444160	294960	420530	185720	86423	157920	1.02194	0.370856	-1.43107	down
MEDN0198	C6H8O7	Citric Acid	Organic acid And Its derivatives	Organic acid And Its derivatives	77-92-9	3	169110000	163240000	178990000	79021000	56296000	101200000	1.05588	0.462544	-1.11234	down
MEDN0206	C5H8O5	Citramalic Acid	Organic acid And Its derivatives	Organic acid And Its derivatives	597-44-4	3	33620000	27020000	30493000	9115000	7375900	8768200	1.1386	0.277167	-1.85117	down
MEDN0210	C6H12O5	1,5-Anhydro-D-Glucitol	Carboxylic acids and derivatives	Sugar alcohols	154-58-5	3	599140	538060	541040	62158	67686	85222	1.14404	0.12815	-2.9641	down
MEDN0211	C5H12O5	D-Arabitol	Carboxylic acids and derivatives	Sugar alcohols	488-82-4	3	83506	78338	113690	262460	251320	247120	1.12082	2.76155	1.46548	up
MEDN0212	C4H10O4	Dl-Threitol	Carboxylic acids and derivatives	Sugar alcohols	7493-90-5	3	29950	37622	26824	9	9	9	1.14913	0.000286029	-11.7716	down
MEDN0213	C6H14O6	D-Sorbitol	Carboxylic acids and derivatives	Sugar alcohols	50-70-4	3	18932000	17236000	20006000	23658	34553	29164	1.14875	0.00155543	-9.32847	down
MEDN0232	C6H12O5	L-Rhamnose	Carboxylic acids and derivatives	Sugars	3615-41-6	1	599140	538060	541040	62158	67686	85222	1.14404	0.12815	-2.9641	down
MEDN0235	C8H15NO6	N-Acetyl-D-Glucosamine	Carboxylic acids and derivatives	Sugar derivatives	7512-17-6	3	97596	83122	72533	18856	31097	38633	1.05849	0.349795	-1.51542	down
MEDN0244	C5H4N2O4	Orotic Acid	CoEnzyme and vitamins	CoEnzyme and vitamins	65-86-1	3	723070	744630	653930	152390	201150	308570	1.08555	0.312076	-1.68003	down
MEDN0245	C9H17NO5	Pantothenate	CoEnzyme and vitamins	CoEnzyme and vitamins	79-83-4	1	3383900	3458400	3327300	62577000	60227000	59060000	1.14942	17.8831	4.16053	up
MEDN0248	C8H8N2O3	Nicotinuric Acid	CoEnzyme and vitamins	CoEnzyme and vitamins	583-08-4	2	12581	9243.1	15567	78687	119320	115280	1.12939	8.37865	3.06672	up
MEDN0265	C9H7NO2	Indole-2-Carboxylic Acid	Heterocyclic compounds	Indole and Its derivatives	1477-50-5	3	9	9	9	81921	69279	54439	1.14909	7616.26	12.8949	up
MEDN0279	C2H7NO2S	2-Aminoethanesulfinic Acid	Organic acid And Its derivatives	Sulfonic acids	300-84-5	3	7080.7	6014	4075.3	9	9	9	1.14803	0.00157251	-9.31271	down
MEDN0284	C6H12O3	2-Hydroxyisocaproic Acid	Organic acid And Its derivatives	Organic acid And Its derivatives	498-36-2	3	588130	608620	553760	62429	79734	74344	1.14619	0.123682	-3.01529	down
MEDN0285	C5H8O4	2-Methylsuccinic Acid	Organic acid And Its derivatives	Organic acid And Its derivatives	498-21-5	3	59680	49708	62852	249480	283450	285660	1.14288	4.75261	2.24872	up
MEDN0290	C5H10O3	3-Hydroxy-3-Methyl Butyric Acid	Organic acid And Its derivatives	Organic acid And Its derivatives	625-08-1	3	3525800	3503200	3421900	97987	134670	139800	1.14678	0.0356387	-4.81041	down
MEDN0294	C7H11NO3	3-Methylcrotonyl Glycine	Organic acid And Its derivatives	Organic acid And Its derivatives	33008-07-0	1	734470	708350	866880	6006.1	10022	6801.5	1.14654	0.00988423	-6.66066	down
MEDN0298	C5H8O3	4-Oxopentanoate	Organic acid And Its derivatives	Organic acid And Its derivatives	123-76-2	1	9039.3	6535.7	11910	19665	22737	24036	1.06535	2.41725	1.27336	up
MEDN0314	C5H8O4	Glutaric Acid	Organic acid And Its derivatives	Organic acid And Its derivatives	110-94-1	3	59680	49708	62852	249480	283450	285660	1.14288	4.75261	2.24872	up
MEDN0317	C9H9NO3	Hippuric Acid	Organic acid And Its derivatives	Organic acid And Its derivatives	495-69-2	1	1430600	1464600	1466500	81460	91670	121590	1.14499	0.06757	-3.88747	down
MEDN0322	C10H12N2O3	Kynurenine	Amino acid and Its metabolomics	Amino acid derivatives	343-65-7	1	833990	919020	984020	84306	91187	107380	1.14615	0.10335	-3.27438	down
MEDN0323	C10H7NO3	Kynurenic Acid	Amino acid and Its metabolomics	Amino acid derivatives	492-27-3	3	183950	187100	165750	716470	1050800	1001800	1.13631	5.15848	2.36694	up
MEDN0326	C4H6O6	L-Tartaric Acid	Organic acid And Its derivatives	Organic acid And Its derivatives	87-69-4	3	362980	421990	398690	95307	125060	118890	1.13635	0.286617	-1.8028	down
MEDN0328	C4H9NO3	L-Homoserine	Organic acid And Its derivatives	Organic acid And Its derivatives	672-15-1	3	12637000	12304000	13969000	1891200	1901100	1632000	1.14729	0.139406	-2.84263	down
MEDN0334	C8H8O3	Mandelic Acid	Organic acid And Its derivatives	Organic acid And Its derivatives	90-64-2	3	64049	64240	57916	13084	19784	20462	1.11907	0.286405	-1.80387	down
MEDN0336	C11H12N2O4	N'-Formylkynurenine	Amino acid and Its metabolomics	Amino acid derivatives	1022-31-7	1	584180	629440	664800	46818	47204	41890	1.14859	0.0723544	-3.78877	down
MEDN0338	C9H10O3	Phenyllactate(Pla)	Organic acid And Its derivatives	Organic acid And Its derivatives	828-01-3	1	1922400	1911800	1922900	20344	26126	32875	1.14705	0.0137821	-6.18106	down
MEDN0340	C5H5NO2	Pyrrole-2-Carboxylic Acid	Organic acid And Its derivatives	Organic acid And Its derivatives	634-97-9	3	28223	27254	19413	523420	614270	575570	1.14586	22.877	4.51583	up
MEDN0342	C10H18O4	Sebacate	Organic acid And Its derivatives	Organic acid And Its derivatives	111-20-6	1	55051	65690	58339	28182	27304	27621	1.13843	0.464078	-1.10756	down
MEDN0350	C20H32O3	(±)15-HETE	FA	Oxidized lipids	54845-95-3	1	30342	29963	26499	8111.3	8343.9	8354.6	1.14657	0.285814	-1.80685	down
MEDN0366	C21H44NO7P	LPE(16:0/0:0)	GP	LPE	-	1	196720000	195500000	200270000	37136000	90565000	92830000	1.0002	0.372211	-1.42581	down
MEDN0372	C19H39O7P	LPA(0:0/16:0)	GP	LPA	-	3	118870	110850	112900	40727	38557	37397	1.14761	0.340555	-1.55404	down
MEDN0375	C18H30O3	13-HOTrE	FA	Oxidized lipids	87984-82-5	1	211700	208360	168050	24418	24490	30740	1.14292	0.13543	-2.88438	down
MEDN0376	C18H34O4	9,10-DiHOME	FA	Oxidized lipids	-	3	14035000	14431000	14409000	858930	984650	1014200	1.14861	0.0666538	-3.90717	down
MEDN0385	C12H24O2	FFA(12:0)	FA	FFA	143-07-7	3	29055000	30601000	31357000	103930000	117430000	110240000	1.14726	3.64344	1.8653	up
MEDN0387	C11H22O2	FFA(11:0)	FA	FFA	112-37-8	3	9	9	9	13983	13656	11804	1.1494	1460.85	10.5126	up
MEDN0390	C20H30O2	EPA	FA	Oxidized lipids	10417-94-4	2	17491000	15203000	16628000	30468000	35629000	38226000	1.12493	2.11514	1.08075	up
MEDN0391	C22H32O2	DHA	FA	Oxidized lipids	6217-54-5	1	5439000	4424700	4948700	1861400	2472200	2689900	1.0899	0.474164	-1.07654	down
MEDN0396	C10H20O2	FFA(10:0)	FA	FFA	334-48-5	3	44416	47927	43657	514240	647020	603820	1.14779	12.9785	3.69806	up
MEDN0399	C20H39NO4	FFA(20:0)	FA	FFA	506-30-9	3	19681	19971	15442	53095	56750	53270	1.13571	2.96067	1.56592	up
MEDN0403	C6H6N2O2	Urocanic Acid	Organic acid And Its derivatives	Organic acid And Its derivatives	104-98-3	1	24865	30989	37315	92686	177220	113520	1.09439	4.11538	2.04103	up
MEDN0410	C7H6O2	4-Hydroxybenzaldehyde	Benzene and substituted derivatives	Benzene and substituted derivatives	123-08-0	1	379380	362760	375830	954170	996160	1109100	1.14464	2.73659	1.45238	up
MEDN0412	C9H11N5O3	Biopterin	Heterocyclic compounds	Pteridines and derivatives	22150-76-1	1	692340	848980	690960	2436100	2887700	2866400	1.13962	3.66898	1.87538	up
MEDN0413	C5H8O4	Ethylmalonate	Organic acid And Its derivatives	Organic acid And Its derivatives	601-75-2	1	59680	49708	62852	249480	283450	285660	1.14288	4.75261	2.24872	up
MEDN0415	C8H7NO3	2-(Formylamino)Benzoic Acid	Benzene and substituted derivatives	Phenolic acids	3342-77-6	3	45036	42827	35393	955420	960570	1335400	1.14584	26.3792	4.72133	up
MEDN0416	C5H10N2O3	Ureidoisobutyric Acid	Organic acid And Its derivatives	Organic acid And Its derivatives	2905-86-4	3	30709	28734	31519	9	9	9	1.14953	0.000296827	-11.7181	down
MEDN0417	C6H12O4	(Rs)-Mevalonic Acid	Organic acid And Its derivatives	Organic acid And Its derivatives	150-97-0	2	180240	207860	155670	36591	43881	50375	1.13188	0.240629	-2.05512	down
MEDN0432	C6H12O3	5-Hydroxyhexanoic Acid	Organic acid And Its derivatives	Organic acid And Its derivatives	185956-02-9	3	1394100	1369000	1435600	33707	38937	56060	1.14514	0.0306533	-5.02781	down
MEDN0439	C6H11NO4	N-Acetylthreonine	Amino acid and Its metabolomics	Amino acid derivatives	17093-74-2	1	181850	217880	178040	32214	45682	52620	1.124	0.225896	-2.14627	down
MEDN0470	C6H8O5	Oxoadipic Acid	Organic acid And Its derivatives	Organic acid And Its derivatives	3184-35-8	1	4111200	4015500	3547500	44261	47258	59750	1.14821	0.0129575	-6.27006	down
MEDN0472	C6H6N4O3	1-Methyluric Acid	Amino acid and Its metabolomics	Amino acid derivatives	708-79-2	1	12962	11759	13588	25691	28352	29884	1.13562	2.19079	1.13145	up
MEDN0496	C7H13NO3S	N-Acetylmethionine	Amino acid and Its metabolomics	Amino acid derivatives	65-82-7	3	483310	477100	501310	105590	103470	107470	1.14924	0.216546	-2.20725	down
MEDN0498	C5H11O8P	Ribulose-5-Phosphate	Carboxylic acids and derivatives	Phosphate sugars	4300-28-1	3	13879000	14904000	13589000	2376200	2057900	2130900	1.1478	0.154937	-2.69024	down
MEDN0502	C5H11O7P	2-Deoxyribose 1-Phosphate	Carboxylic acids and derivatives	Phosphate sugars	17210-42-3	3	34792	20399	16150	178390	151740	199870	1.11894	7.42911	2.89319	up
MEDN0506	C8H16NO9P	N-Acetylglucosamine 1-Phosphate	Carboxylic acids and derivatives	Phosphate sugars	6866-69-9	3	1842600	1645800	1900500	3261900	4054800	3948900	1.12244	2.09052	1.06386	up
MEDN0523	C11H11NO3	Indole-3-lactic acid	Heterocyclic compounds	Indole and Its derivatives	1821-52-9	3	20550	22978	23613	9	9	9	1.14946	0.000402139	-11.28	down
MEDN0530	C7H12O4	Pimelic acid	Organic acid And Its derivatives	Organic acid And Its derivatives	111-16-0	1	30611	39384	34762	99434	123520	106890	1.13404	3.14866	1.65474	up
MEDN0531	C6H10O8	D-Glucarate	Carboxylic acids and derivatives	Sugar acids	87-73-0	3	250350	268980	279210	82677	76414	62899	1.13921	0.277995	-1.84687	down
MEDN0539	C23H39NO19	3'-Sialyllactose	Carboxylic acids and derivatives	Sugars	35890-38-1	1	119780	121780	117840	28883	9542.5	18859	1.09092	0.159389	-2.64937	down
MEDN0541	C8H10O4	DL-3,4-Dihydroxyphenyl glycol	Benzene and substituted derivatives	Benzene and substituted derivatives	28822-73-3	3	176740	165610	194470	58340	73645	60671	1.13384	0.358884	-1.47841	down
MEDN0570	C4H8O4	L-Erythrulose	Carboxylic acids and derivatives	Sugars	533-50-6	3	36498	40423	27692	15849	11313	17289	1.06725	0.424909	-1.23477	down
MEDN0573	C16H25N5O15P2	GDP-L-fucose	Nucleotide And Its metabolomics	Nucleotide and Its metabolomics	15839-70-0	3	103630	105160	133160	66543	41677	61290	1.04379	0.495716	-1.01242	down
MEDN0579	C12H15NO4	N-lactoyl-phenylalanine	Amino acid and Its metabolomics	Amino acid derivatives	-	1	1635400	1730300	1699000	267720	322450	255740	1.14567	0.167021	-2.5819	down
MEDN0586	C5H9NO3	N-Acetyl-L-alanine	Amino acid and Its metabolomics	Amino acid derivatives	97-69-8	3	1622200	1484500	1435800	512540	543030	549980	1.14571	0.353451	-1.50042	down
MEDN0632	C20H37NO3	N-Oleoyl Glycine	Alcohol and amines	Amines	2601-90-3	3	241970	244480	237270	871660	810270	795020	1.14816	3.42253	1.77506	up
MEDN0641	C5H11O8P	Ribose 1-phosphate	Carboxylic acids and derivatives	Phosphate sugars	14075-00-4	3	246570	228590	237920	9	9	9	1.14954	3.78639e-05	-14.6888	down
MEDN0651	C4H4O3	Succinic anhydride	Organic acid And Its derivatives	Organic acid And Its derivatives	108-30-5	3	4870100	4485200	4288400	22126000	28656000	17041000	1.12819	4.97101	2.31354	up
MEDN0657	C5H11O8P	D-Xylulose 5-phosphate	Carboxylic acids and derivatives	Phosphate sugars	4212-65-1	3	13879000	14904000	13589000	2376200	2057900	2130900	1.1478	0.154937	-2.69024	down
MEDN0662	C11H20N2O5	Glu-Leu	Amino acid and Its metabolomics	Small Peptide	2566-39-4	1	1083900	1125600	1048100	385710	347100	311830	1.1423	0.320678	-1.6408	down
MEDN0669	C20H30O3	5-oxoETE	FA	Oxidized lipids	106154-18-1	3	33544	36429	39593	6697.1	10168	9207	1.1298	0.237958	-2.07122	down
MEDN0689	C6H4O5	2,5-Furandicarboxylicacid	Organic acid And Its derivatives	Organic acid And Its derivatives	3238-40-2	3	174490	209560	203180	44850	59074	34965	1.12222	0.236516	-2.07999	down
MEDN0720	C10H11NO3	N-(2-Methylbenzoyl)glycine	Amino acid and Its metabolomics	Amino acid derivatives	42013-20-7	1	18966	22141	20712	9	9	9	1.14943	0.000436759	-11.1609	down
MEDN0729	C8H8O3	Phenoxyacetic acid	Benzene and substituted derivatives	Phenolic acids	122-59-8	1	6759.3	7455.4	6560.9	17840	22766	23657	1.13344	3.0932	1.6291	up
MEDN0731	C14H22O	4-tert-Octylphenol	Benzene and substituted derivatives	Phenolics	140-66-9	1	8785.5	7760.1	8245.7	5221.4	3638.5	3448.3	1.0765	0.496473	-1.01021	down
MEDN0741	CH4O3S	Methanesulfonic acid	Organic acid And Its derivatives	Sulfonic acids	75-75-2	3	869050	913120	697830	3098200	3212800	2770600	1.13794	3.66194	1.87261	up
MEDN0747	C14H22O	2,4-Di-tert-butylphenol	Benzene and substituted derivatives	Phenolics	96-76-4	1	8785.5	7760.1	8245.7	5221.4	3638.5	3448.3	1.0765	0.496473	-1.01021	down
MEDN0750	C20H30O3	(±)12-HEPE	FA	Oxidized lipids	81187-21-5	3	8524.1	5845.7	7233.6	3682.6	2941	4032.3	1.06477	0.493251	-1.01961	down
MEDN0751	C20H32O3	(±)12-HETE	FA	Oxidized lipids	71030-37-0	3	105110	100670	91696	41886	38197	33856	1.13648	0.383019	-1.38451	down
MEDN0752	C20H30O3	(±)15-HEPE	FA	Oxidized lipids	88852-33-9	3	8524.1	5845.7	7233.6	3682.6	2941	4032.3	1.06477	0.493251	-1.01961	down
MEDN0753	C20H32O3	(±)16-HETE	FA	Oxidized lipids	128914-46-5	3	33970	27933	37912	5111.6	6920.1	6930	1.1347	0.189968	-2.39617	down
MEDN0755	C20H32O3	(±)17-HETE	FA	Oxidized lipids	128914-47-6	3	33970	27933	37912	5111.6	6920.1	6930	1.1347	0.189968	-2.39617	down
MEDN0756	C20H30O3	(±)18-HEPE	FA	Oxidized lipids	141110-17-0	3	8524.1	5845.7	7233.6	3682.6	2941	4032.3	1.06477	0.493251	-1.01961	down
MEDN0757	C20H32O3	(±)18-HETE	FA	Oxidized lipids	133268-58-3	3	33970	27933	37912	5111.6	6920.1	6930	1.1347	0.189968	-2.39617	down
MEDN0758	C22H32O3	(±)4-HDHA	FA	Oxidized lipids	90906-40-4	3	8644.3	8202	9555.5	9	9	9	1.14946	0.00102266	-9.93346	down
MEDN0760	C20H32O3	(±)5-HETE	FA	Oxidized lipids	-	3	108860	114220	101800	23952	26112	28697	1.14496	0.242431	-2.04435	down
MEDN0763	C20H32O3	(±)9-HETE	FA	Oxidized lipids	79495-85-5	3	108860	114220	101800	23952	26112	28697	1.14496	0.242431	-2.04435	down
MEDN0765	C20H32O3	11,12-EET	FA	Oxidized lipids	123931-40-8	3	32742	29969	23115	8529.4	7207.6	6192.5	1.12632	0.255511	-1.96854	down
MEDN0767	C18H32O3	12,13-EpOME	FA	Oxidized lipids	-	3	1138600	1236600	1337700	268030	396760	372390	1.12634	0.279345	-1.83988	down
MEDN0768	C18H30O3	13-oxoODE	FA	Oxidized lipids	54739-30-9	3	9480400	9692100	9663600	652380	699460	709170	1.14925	0.0714733	-3.80645	down
MEDN0769	C22H32O3	14(S)-HDHA	FA	Oxidized lipids	119433-37-3	3	7796.6	9783.3	8131.6	2894.1	1517.5	3240.3	1.0704	0.297606	-1.74852	down
MEDN0771	C20H30O3	15-oxoETE	FA	Oxidized lipids	81416-72-0	1	113740	118880	116710	9556.7	9060.9	6504.9	1.14484	0.0719162	-3.79754	down
MEDN0774	C20H32O3	19(S)-HETE	FA	Oxidized lipids	115461-40-0	3	376030	383540	340350	5027.6	4255.1	5314.5	1.14882	0.0132711	-6.23556	down
MEDN0775	C20H32O3	20-HETE	FA	Oxidized lipids	79551-86-3	1	376030	383540	340350	5027.6	4255.1	5314.5	1.14882	0.0132711	-6.23556	down
MEDN0777	C20H34O4	5,6-DiHETrE	FA	Oxidized lipids	213382-49-1	1	11892	11680	13420	3517.9	3444.8	4063.3	1.14244	0.298064	-1.7463	down
MEDN0778	C20H32O3	5,6-EET	FA	Oxidized lipids	87173-80-6	3	1915.4	1938.2	2168.8	9	9	9	1.14943	0.00448326	-7.80124	down
MEDN0779	C20H34O3	5-HETrE	FA	Oxidized lipids	195061-94-0	3	80553	88129	76436	9	9	9	1.14947	0.000110151	-13.1482	down
MEDN0780	C20H34O5	5-iPF2α-VI	FA	Oxidized lipids	180469-63-0	3	5095.2	5050.6	4540.5	9	9	9	1.14945	0.00183845	-9.0873	down
MEDN0782	C20H32O3	8,9-EET	FA	Oxidized lipids	-	3	4829.9	6423.7	7065.6	9	9	9	1.14879	0.00147386	-9.40618	down
MEDN0783	C18H32O3	9,10-EpOME	FA	Oxidized lipids	-	3	1138600	1236600	1337700	268030	396760	372390	1.12634	0.279345	-1.83988	down
MEDN0784	C18H30O3	9-oxoODE	FA	Oxidized lipids	54232-59-6	3	9480400	9692100	9663600	652380	699460	709170	1.14925	0.0714733	-3.80645	down
MEDN0810	C7H12O3	4-Hydroxycyclohexylcarboxylic acid	Organic acid And Its derivatives	Organic acid And Its derivatives	3685-26-5	3	87241	108930	101360	23733	19366	23469	1.1407	0.223735	-2.16014	down
MEDN0811	C9H18O2	FFA(9:0)	FA	FFA	112-05-0	1	15711	15522	18713	239410	297000	331060	1.14602	17.3682	4.11837	up
MEDN0816	C9H9NO4	4-Hydroxyhippurate	Amino acid and Its metabolomics	Amino acid derivatives	2482-25-9	1	273280	267310	273220	6489.9	9203.7	8008.3	1.14755	0.0291246	-5.10162	down
MEDN0818	C5H9NO3	N-acetyl-beta-alanine	Amino acid and Its metabolomics	Amino acid derivatives	3025-95-4	3	1221400	1133800	1140700	402520	395290	345730	1.14448	0.327109	-1.61216	down
MEDN0820	C5H8O5	3-Hydroxyglutaric acid	Organic acid And Its derivatives	Organic acid And Its derivatives	638-18-6	3	19590000	18126000	16341000	5207500	4138500	4864000	1.1403	0.262871	-1.92757	down
MEDN0833	C7H8O5	3-Dehydroshikimate	Organic acid And Its derivatives	Organic acid And Its derivatives	2922-42-1	3	952000	847660	914580	353970	289620	243140	1.1274	0.326696	-1.61398	down
MEDN0846	C12H10N4O2	Lumichrome	Heterocyclic compounds	Heterocyclic compounds	1086-80-2	1	571170	546460	563720	2848700	2525400	2710200	1.14812	4.80822	2.2655	up
MEDN0851	C11H9NO3	Indole-3-Pyruvic Acid	Organic acid And Its derivatives	Organic acid And Its derivatives	392-12-1	3	9	9	9	29037	25426	23562	1.14937	2889.81	11.4968	up
MEDN0858	C8H9NO3	Pyridoxal	Heterocyclic compounds	Pteridines and derivatives	66-72-8	1	20723	10912	14365	55906	43752	57640	1.09195	3.41952	1.77379	up
MEDN1004	C9H11N5O3	L-Sepiapterin	Heterocyclic compounds	Pteridines and derivatives	17094-01-8	3	48567	44515	62650	9	9	9	1.14925	0.000173375	-12.4938	down
MEDN1006	C5H4N4O3	Uric acid	Organic acid And Its derivatives	Organic acid And Its derivatives	69-93-2	1	153090	137410	161770	25803	40135	41099	1.12304	0.236666	-2.07907	down
MEDN1009	C8H8O3	3-hydroxyphenylacetic acid	Organic acid And Its derivatives	Organic acid And Its derivatives	621-37-4	1	74740	63292	57083	17351	27539	18701	1.10458	0.325915	-1.61743	down
MEDN1035	C18H32O3	13(R)-HODE	FA	Oxidized lipids	10219-69-9	1	10524000	10818000	11043000	951680	1091200	1087400	1.14852	0.0966583	-3.37096	down
MEDN1041	C18H30O4	9(S)-HpOTrE	FA	Oxidized lipids	111004-08-1	1	312050	325300	283680	37606	55495	51746	1.13875	0.157266	-2.66872	down
MEDN1045	C6H5N5O2	2-Amino-4,6-pteridinediol	Nucleotide And Its metabolomics	Nucleotide and Its metabolomics	119-44-8	3	9	9	9	36174	31154	44007	1.14921	4123.52	12.0097	up
MEDN1052	C5H8O5	2-Hydroxyglutaric acid	Organic acid And Its derivatives	Organic acid And Its derivatives	13095-48-2	1	33620000	27020000	30493000	9115000	7375900	8768200	1.1386	0.277167	-1.85117	down
MEDN1057	C5H12O9P2	2-Methyl-d-erythritol 2,4-cyclodiphosphate	Carboxylic acids and derivatives	Phosphate sugars	143488-44-2	3	8442.4	11275	18210	62422	65457	50402	1.10124	4.70059	2.23284	up
MEDN1069	C18H28O2	FFA(18:4)	FA	FFA	2012-14-8	3	720830	811790	815190	1165100	1705000	1912200	1.04983	2.03692	1.02639	up
MEDN1078	C18H34O3	cis-EODA	FA	Oxidized lipids	2443-39-2	1	14831000	15855000	14533000	681050	767170	826430	1.14843	0.050303	-4.31321	down
MEDN1079	C22H32O2	FFA(22:6)	FA	FFA	25167-62-8	3	5439000	4424700	4948700	1861400	2472200	2689900	1.0899	0.474164	-1.07654	down
MEDN1081	C18H34O4	12,13-DiHOME	FA	Oxidized lipids	263399-35-5	1	14035000	14431000	14409000	858930	984650	1014200	1.14861	0.0666538	-3.90717	down
MEDN1093	C7H12O5	2-isopropylmalate	Organic acid And Its derivatives	Organic acid And Its derivatives	3237-44-3	1	9	9	9	6620.7	6823.4	6872.4	1.14954	752.463	9.55548	up
MEDN1098	C6H12O3	2-ethyl-2-hydroxybutyric acid	Organic acid And Its derivatives	Organic acid And Its derivatives	3639-21-2	3	2366200	2225700	2379400	152740	144880	141140	1.14931	0.062938	-3.98992	down
MEDN1112	C16H32O3	16-Hydroxyhexadecanoic acid	FA	FFA	506-13-8	1	1214200	936600	1049400	581760	517780	428950	1.0976	0.477623	-1.06605	down
MEDN1114	C5H8O5	D-Ribono-1,4-lactone	Carboxylic acids and derivatives	Sugar acids	5336-08-3	3	19590000	18126000	16341000	5207500	4138500	4864000	1.1403	0.262871	-1.92757	down
MEDN1129	C4H8O4	Erythrose	Carboxylic acids and derivatives	Sugars	583-50-6	1	36498	40423	27692	15849	11313	17289	1.06725	0.424909	-1.23477	down
MEDN1133	C4H6O3	Butanone acid	Organic acid And Its derivatives	Organic acid And Its derivatives	600-18-0	3	57550	55889	42524	23439	30729	15932	1.02097	0.449466	-1.15372	down
MEDN1144	C18H32O3	9(S)-HODE	FA	Oxidized lipids	73543-67-6	1	514340	522690	508970	1206400	1666300	1854400	1.11952	3.05763	1.61242	up
MEDN1148	C16H32O3	2-hydroxyhexadecanoic acid	FA	FFA	764-67-0	1	1214200	936600	1049400	581760	517780	428950	1.0976	0.477623	-1.06605	down
MEDN1183	C11H14O4	Multifidol	Benzene and substituted derivatives	Phenolics	125074-06-8	2	171480	154080	158360	74544	74767	87878	1.13206	0.490141	-1.02873	down
MEDN1226	C5H9NO3	2-amino-4-oxovaleric acid	Organic acid And Its derivatives	Organic acid And Its derivatives	4439-83-2	3	1221400	1133800	1140700	402520	395290	345730	1.14448	0.327109	-1.61216	down
MEDN1236	C15H21N5O13P2	Cyclic ADP ribose	Nucleotide And Its metabolomics	Nucleotide and Its metabolomics	119340-53-3	1	1480500	1242500	1500000	4668300	3686900	3401900	1.1217	2.78406	1.47719	up
MEDN1264	C27H48NO7P	LPE(0:0/22:4)	GP	LPE	-	3	1071600	977040	1064600	61960	226660	215260	1.05475	0.161851	-2.62726	down
MEDN1265	C27H48NO7P	LPE(22:4/0:0)	GP	LPE	-	3	1071600	977040	1064600	61960	226660	215260	1.05475	0.161851	-2.62726	down
MEDN1267	C27H46NO7P	LPE(0:0/22:5)	GP	LPE	-	3	1028000	960770	1029300	340320	305410	319300	1.1471	0.319751	-1.64498	down
MEDN1268	C27H46NO7P	LPE(22:5/0:0)	GP	LPE	-	3	1028000	960770	1029300	340320	305410	319300	1.1471	0.319751	-1.64498	down
MEDN1269	C27H44NO7P	LPE(0:0/22:6)	GP	LPE	-	3	605030	562620	566260	138720	104000	122330	1.1428	0.210536	-2.24786	down
MEDN1270	C27H44NO7P	LPE(22:6/0:0)	GP	LPE	-	3	605030	562620	566260	138720	104000	122330	1.1428	0.210536	-2.24786	down
MEDN1285	C21H44NO7P	LPE(0:0/16:0)	GP	LPE	-	3	196720000	195500000	200270000	37136000	90565000	92830000	1.0002	0.372211	-1.42581	down
MEDN1288	C20H35NO3	Glycine linoleate	GL	DG	-	1	23865000	23131000	23598000	11127000	11237000	11100000	1.14919	0.474035	-1.07694	down
MEDN1299	C7H13NO2	1-Aminocyclohexanoic acid	Organic acid And Its derivatives	Organic acid And Its derivatives	2756-85-6	3	130550	147900	136110	289170	268980	294320	1.14057	2.05632	1.04007	up
MEDN1306	C5H8N2O5	Ureidosuccinic acid	Amino acid and Its metabolomics	Amino acid derivatives	13184-27-5	3	99854	89649	83674	14104	32392	33388	1.05058	0.292426	-1.77386	down
MEDN1311	C8H16O3	2-Hydroxycaprylic acid	Organic acid And Its derivatives	Organic acid And Its derivatives	617-73-2	1	153370	152250	142920	17487	13698	9871.3	1.1389	0.0915332	-3.44956	down
MEDN1314	C6H10O8	Mucic Acid	Carboxylic acids and derivatives	Sugar acids	526-99-8	1	250350	268980	279210	82677	76414	62899	1.13921	0.277995	-1.84687	down
MEDN1317	C7H12O4	3,3-Dimethylglutaric acid	Organic acid And Its derivatives	Organic acid And Its derivatives	4839-46-7	1	37190	45413	41459	103780	136230	96683	1.11794	2.71391	1.44037	up
MEDN1320	C5H10O3	2-Hydroxy-2-Methyl Butyric acid	Organic acid And Its derivatives	Organic acid And Its derivatives	3739-30-8	3	11204	10099	17160	5575.2	4878.6	4976.7	1.07627	0.401178	-1.31769	down
MEDN1328	C6H12O3	(S)-Leucic acid	Organic acid And Its derivatives	Organic acid And Its derivatives	13748-90-8	1	1407500	1482000	1501100	39785	41686	50091	1.14848	0.0299645	-5.0606	down
MEDN1338	C9H9NO4	2-Hydroxy HippuricAcid	Benzene and substituted derivatives	Phenolic acids	487-54-7	3	273280	267310	273220	6489.9	9203.7	8008.3	1.14755	0.0291246	-5.10162	down
MEDN1409	C18H36O3	12-Hydroxyoctadecanoic acid	FA	FFA	106-14-9	3	420850	442710	399000	18046	22174	22783	1.14779	0.049901	-4.32479	down
MEDN1410	C18H35NO3	N-Palmitoylglycine	Amino acid and Its metabolomics	Amino acid derivatives	2441-41-0	1	8101600	6550200	6378200	2613800	2274100	2068600	1.13095	0.330789	-1.59602	down
MEDN1416	C18H30O3	9(S)-HOTrE	FA	Oxidized lipids	89886-42-0	1	38752	32825	29255	3115.8	3144	2957.7	1.14676	0.0914144	-3.45143	down
MEDN1418	C18H32O4	(±)9-HpODE	FA	Oxidized lipids	5502-91-0	3	118870	110850	112900	40727	38557	37397	1.14761	0.340555	-1.55404	down
MEDN1421	C20H32O3	(±)8-HETE	FA	Oxidized lipids	98462-03-4	3	26918	28832	25100	4570.2	3730.8	6769	1.12487	0.186395	-2.42357	down
MEDN1422	C20H34O3	8(S)-HETrE	FA	Oxidized lipids	889573-69-7	3	80553	88129	76436	9	9	9	1.14947	0.000110151	-13.1482	down
MEDN1423	C20H34O3	15(S)-HETrE	FA	Oxidized lipids	92693-02-2	3	80553	88129	76436	9	9	9	1.14947	0.000110151	-13.1482	down
MEDN1426	C18H34O5	9(S),12(S),13(S)-TriHOME	FA	Oxidized lipids	97134-11-7	3	25058000	25641000	25229000	1310400	1440400	1400200	1.14926	0.0546702	-4.1931	down
MEDN1428	C20H30O4	20-COOH-AA	FA	Oxidized lipids	79551-84-1	3	248380	223230	219850	16663	13498	13529	1.14777	0.0631851	-3.98427	down
MEDN1429	C20H30O4	Prostaglandin B2	FA	Oxidized lipids	13367-85-6	1	7119.9	5061.4	5481.2	9	9	9	1.14902	0.00152866	-9.35351	down
MEDN1431	C20H32O4	(±)14(15)-DiHETE	FA	Oxidized lipids	-	3	38083	29034	35346	13641	13621	11127	1.12435	0.374662	-1.41634	down
MEDN1432	C20H32O4	(±)11(12)-DiHETE	FA	Oxidized lipids	867350-92-3	3	44271	45568	41371	17959	18557	13850	1.12708	0.383858	-1.38136	down
MEDN1433	C20H32O4	6-trans-12-epi Leukotriene B4	FA	Oxidized lipids	71548-19-1	2	32893	37406	34066	9	9	9	1.14946	0.000258707	-11.9164	down
MEDN1434	C20H32O4	6-trans Leukotriene B4	FA	Oxidized lipids	71652-82-9	1	32893	37406	34066	9	9	9	1.14946	0.000258707	-11.9164	down
MEDN1435	C20H32O4	(±)5(6)-DiHETE	FA	Oxidized lipids	845673-97-4	3	44271	45568	41371	17959	18557	13850	1.12708	0.383858	-1.38136	down
MEDN1436	C20H32O4	(±)8(9)-DiHETE	FA	Oxidized lipids	867350-87-6	3	44271	45568	41371	17959	18557	13850	1.12708	0.383858	-1.38136	down
MEDN1437	C20H32O4	(±)17(18)-DiHETE	FA	Oxidized lipids	-	3	38083	29034	35346	13641	13621	11127	1.12435	0.374662	-1.41634	down
MEDN1438	C20H34O4	(±)8(9)-DiHET	FA	Oxidized lipids	192461-96-4	3	249500	233770	251360	37161	54294	46316	1.13929	0.187538	-2.41475	down
MEDN1439	C20H34O4	(±)11(12)-DiHET	FA	Oxidized lipids	-	3	249500	233770	251360	37161	54294	46316	1.13929	0.187538	-2.41475	down
MEDN1446	C20H36O3	11-HEDE	FA	Oxidized lipids	5598-37-8	3	50562	50963	58053	3852.7	3765.1	4524.4	1.14769	0.0760894	-3.71616	down
MEDN1447	C20H36O3	15-HEDE	FA	Oxidized lipids	77159-57-0	3	50562	50963	58053	3852.7	3765.1	4524.4	1.14769	0.0760894	-3.71616	down
MEDN1462	C22H34O4	(±)13(14)-DiHDPE(A)	FA	Oxidized lipids	1345275-24-2	3	12038	12321	12124	9	9	9	1.14953	0.000740071	-10.4	down
MEDN1463	C22H34O4	(±)19(20)-DiHDPE(A)	FA	Oxidized lipids	-	3	10754	10049	8702	9	9	9	1.14935	0.000915099	-10.0938	down
MEDN1476	C4H8N4O4	Allantoic acid	Amino acid and Its metabolomics	Amino acid derivatives	99-16-1	3	9069.1	7151.1	5331.4	843080	1277100	928180	1.14594	141.445	7.14409	up
MEDN1478	C10H17N3O6	Glu-Gln	Amino acid and Its metabolomics	Small Peptide	-	3	5055000	5334800	5510400	1988700	1832700	2058300	1.14535	0.369788	-1.43523	down
MEDN1480	C23H37NO3	N-Arachidonoyl-L-Alanine	Amino acid and Its metabolomics	Amino acid derivatives	401941-73-9	3	21425	16129	14683	44106	41122	43004	1.114	2.45481	1.29561	up
MEDN1499	C6H12O3	2-Hydroxyhexanoic acid	Organic acid And Its derivatives	Organic acid And Its derivatives	6064-63-7	1	1394100	1369000	1435600	33707	38937	56060	1.14514	0.0306533	-5.02781	down
MEDN1518	C7H13NO3	Acetylvaline	Amino acid and Its metabolomics	Amino acid derivatives	96-81-1	1	694990	694780	690410	361240	345040	307970	1.13986	0.487578	-1.0363	down
MEDN1533	C5H8O4	Dimethylmalonic acid	Organic acid And Its derivatives	Organic acid And Its derivatives	595-46-0	3	59680	49708	62852	249480	283450	285660	1.14288	4.75261	2.24872	up
MEDN1539	C11H14O5	Genipin	Heterocyclic compounds	Heterocyclic compounds	6902-77-8	3	7214.2	8615.6	9633.7	9	9	9	1.14917	0.00106034	-9.88126	down
MEDN1540	C7H14O8	Gluceptate	Carboxylic acids and derivatives	Sugar acids	17140-60-2	3	18499	22765	24983	51247	53623	81019	1.09029	2.806	1.48851	up
MEDN1548	C8H16N2O3	Val-Ala	Amino acid and Its metabolomics	Small Peptide	27493-61-4	3	5504100	5538700	5633300	1650500	1841600	1805100	1.14737	0.317652	-1.65448	down
MEDN1553	C10H14N4O11P2	Inosine diphosphate	Nucleotide And Its metabolomics	Nucleotide and Its metabolomics	81012-88-6	3	17293	10563	16145	28145	40137	27609	1.02769	2.17929	1.12386	up
MEDN1556	C4H9NO3	L-Allothreonine	Amino acid and Its metabolomics	Amino acids	28954-12-3	2	12637000	12304000	13969000	1891200	1901100	1632000	1.14729	0.139406	-2.84263	down
MEDN1559	C7H12N2O3	Pro-Gly	Amino acid and Its metabolomics	Small Peptide	2578-57-6	3	140800	163400	158700	15414	11754	22783	1.13231	0.107909	-3.21212	down
MEDN1576	C12H23O14P	Sucrose 6′-monophosphate	Carboxylic acids and derivatives	Phosphate sugars	36064-19-4	3	1426700	1471400	1473000	482930	433770	553830	1.13981	0.336421	-1.57166	down
MEDN1600	C19H39O7P	LPA(16:0/0:0)	GP	LPA	22002-85-3	3	118870	110850	112900	40727	38557	37397	1.14761	0.340555	-1.55404	down
MEDN1612	C9H12N3O7P	Cytidine 2',3'-cyclic monophosphoric acid	Nucleotide And Its metabolomics	Nucleotide and Its metabolomics	633-90-9	3	330290	438990	296750	78181	112590	56690	1.09765	0.232133	-2.10697	down
MEDN1614	C5H11O8P	D-Arabinose 5-phosphate	Carboxylic acids and derivatives	Phosphate sugars	13137-52-5	3	9067900	10283000	12123000	2700300	2201000	2898600	1.13354	0.247821	-2.01263	down
MEDN1621	C6H8O7	Isocitric acid	Organic acid And Its derivatives	Organic acid And Its derivatives	320-77-4	2	169110000	163240000	178990000	79021000	56296000	101200000	1.05588	0.462544	-1.11234	down
MEDN1639	C9H16N2O6	Glu-Thr	Amino acid and Its metabolomics	Small Peptide	6875-80-5	3	170310	207060	203590	33057	41543	34866	1.14221	0.188423	-2.40796	down
MEDN1643	C21H41O7P	LPA(18:1/0:0)	GP	LPA	-	3	9	9	9	3013600	1767300	3616300	1.14885	311007	18.2466	up
MEDN1653	C6H14O12P2	D-Glucose 1,6-bisphosphate	Carboxylic acids and derivatives	Phosphate sugars	10139-18-1	3	170600	152560	179120	43322	32542	45867	1.13482	0.242357	-2.0448	down
MEDN1662	C6H14O6	Galactitol	Carboxylic acids and derivatives	Sugar alcohols	608-66-2	3	18932000	17236000	20006000	23658	34553	29164	1.14875	0.00155543	-9.32847	down
MEDN1667	C7H12N2O4	N-AcetyGlutamine	Amino acid and Its metabolomics	Amino acid derivatives	2490-97-3	3	905130	1237900	974620	250890	243830	254630	1.13892	0.240357	-2.05675	down
MEDN1675	C5H11O7P	2-Deoxyribose-5'-phosphate	Nucleotide And Its metabolomics	Nucleotide and Its metabolomics	102916-66-5	3	11335	9089.7	28645	65930	64539	99341	1.04482	4.68334	2.22754	up
MEDN1684	C10H20N2O4	S-Ribosyl-L-homocysteine	Amino acid and Its metabolomics	Amino acid derivatives	-	3	511100	497860	542710	188360	159870	112160	1.11543	0.296706	-1.75289	down
MEDN1702	C9H18O2	4-Methyloctanoic acid	Organic acid And Its derivatives	Organic acid And Its derivatives	54947-74-9	2	6472.8	8268.6	7447.8	69627	100140	110640	1.14102	12.6371	3.65959	up
MEDN1703	C7H12O4	3-Methyladipic acid	Organic acid And Its derivatives	Organic acid And Its derivatives	3058-01-3	3	30611	39384	34762	99434	123520	106890	1.13404	3.14866	1.65474	up
MEDN1709	C10H19NO3	2-Octanamidoacetic acid	Amino acid and Its metabolomics	Amino acids	14246-53-8	3	2225100	2200500	2358500	135280	121590	120020	1.14909	0.0555549	-4.16994	down
MEDP0006	C2H5NO2	Glycine	Amino acid and Its metabolomics	Amino acids	56-40-6	3	531090	463140	519300	275430	236030	210650	1.11901	0.477103	-1.06763	down
MEDP0013	C3H7NO2	L-Alanine	Amino acid and Its metabolomics	Amino acids	56-41-7	3	25261000	24428000	24553000	10205000	12214000	9852800	1.13488	0.434684	-1.20196	down
MEDP0015	C6H13N3O3	L-Citrulline	Amino acid and Its metabolomics	Amino acids	372-75-8	3	893900	1023600	1048000	3029700	3514800	3259300	1.14293	3.30595	1.72507	up
MEDP0034	C7H13N3O3	3-N-Methyl-L-Histidine	Amino acid and Its metabolomics	Amino acid derivatives	368-16-1	3	3514600	3447700	3389100	9556800	9230300	8330100	1.14494	2.61966	1.38938	up
MEDP0036	C5H7NO3	5-Oxoproline	Amino acid and Its metabolomics	Amino acid derivatives	149-87-1	3	17429000	17943000	16487000	7984600	7551700	7124800	1.14391	0.436975	-1.19438	down
MEDP0037	C13H16N2O5	Asp-phe	Amino acid and Its metabolomics	Small Peptide	13433-09-5	1	28466000	30302000	28157000	14192000	14788000	13424000	1.14358	0.487823	-1.03557	down
MEDP0044	C10H17N3O6S	Glutathione Reducedform	Amino acid and Its metabolomics	Small Peptide	70-18-8	2	479900	332650	296400	87635	84301	43665	1.09427	0.194419	-2.36276	down
MEDP0047	C5H9N3	Histamine	Alcohol and amines	Polyamines	51-45-6	1	14387000	14913000	14482000	1921100	2373700	1752000	1.14472	0.138112	-2.85609	down
MEDP0061	C4H9NO2	N,N-Dimethylglycine	Amino acid and Its metabolomics	Amino acid derivatives	1118-68-9	3	2805700	2982300	2769000	119520	188250	121960	1.14374	0.0502197	-4.3156	down
MEDP0067	C8H15NO6	N-Acetylmannosamine	Carboxylic acids and derivatives	Sugars	3615-17-6	3	212480	204480	185470	559210	866520	1012500	1.11138	4.04733	2.01697	up
MEDP0071	C8H16N2O3	Gly-Leu	Amino acid and Its metabolomics	Amino acid derivatives	869-19-2	1	5183200	4853300	5389900	1115600	1805200	2447300	1.06016	0.347981	-1.52292	down
MEDP0074	C5H9NO3	N-Propionylglycine	Amino acid and Its metabolomics	Amino acids	21709-90-0	1	125480	101020	139450	9	9	9	1.14936	7.37806e-05	-13.7264	down
MEDP0079	C14H20N6O5S	S-(5-Adenosy)-L-Homocysteine	Amino acid and Its metabolomics	Amino acid derivatives	979-92-0	1	9281500	6755200	9221700	1168400	1117700	1075900	1.14332	0.133104	-2.90937	down
MEDP0081	C10H12N2O	Serotonin	Tryptamines,Cholines,Pigments	Tryptamines	50-67-9	3	1270400	1327500	1073700	301800	366470	234750	1.12624	0.245947	-2.02358	down
MEDP0086	CH4N2O	Urea	Alcohol and amines	Amines	57-13-6	3	6075500	5676200	5750400	71701	109650	138640	1.1441	0.018283	-5.77335	down
MEDP0110	C8H8O3	2-Methoxybenzoic Acid	Benzene and substituted derivatives	Phenolic acids	529-75-9	3	496730	497170	744520	230540	262600	231110	1.09204	0.416614	-1.26322	down
MEDP0126	C5H14N2	1,5-Diaminopentane	Alcohol and amines	Polyamines	462-94-2	3	349820	363900	378640	58499	51815	43147	1.14476	0.140486	-2.8315	down
MEDP0127	C4H12N2	Putrescine	Alcohol and amines	Polyamines	110-60-1	3	8198000	9359200	8922000	727570	644730	618850	1.14822	0.0751968	-3.73319	down
MEDP0128	C4H11NO2	Diethanolamine	Alcohol and amines	Amines	111-42-2	1	353630	423390	357920	132760	178040	159580	1.11861	0.414454	-1.27072	down
MEDP0160	C10H13N5O4	Adenosine	Nucleotide And Its metabolomics	Nucleotide and Its metabolomics	58-61-7	1	67214000	70738000	56041000	24850000	27727000	20836000	1.12148	0.378431	-1.4019	down
MEDP0161	C10H15N5O10P2	Adenosine 5'-Diphosphate	Nucleotide And Its metabolomics	Nucleotide and Its metabolomics	58-64-0	3	1348300	1006800	1038200	4948200	2808200	3221600	1.08857	3.2352	1.69385	up
MEDP0166	C10H13N5O4	Deoxyguanosine	Nucleotide And Its metabolomics	Nucleotide and Its metabolomics	961-07-9	3	67214000	70738000	56041000	24850000	27727000	20836000	1.12148	0.378431	-1.4019	down
MEDP0177	C5H6N2O2	Thymine	Nucleotide And Its metabolomics	Nucleotide and Its metabolomics	65-71-4	1	632730	818680	526670	984860	1605600	1493300	1.00747	2.06451	1.0458	up
MEDP0180	C11H15N2O8P	Β-Nicotinamide Mononucleotide	Nucleotide And Its metabolomics	Nucleotide and Its metabolomics	1094-61-7	3	1135700	1099700	1150600	2432200	2394800	3110300	1.12665	2.34415	1.22907	up
MEDP0218	C6H14O6	D-Mannitol	Carboxylic acids and derivatives	Sugar alcohols	69-65-8	3	1333400	1500600	967030	11701	16618	9214	1.14446	0.00987443	-6.66209	down
MEDP0242	C6H6N2O	Nicotinamide	CoEnzyme and vitamins	CoEnzyme and vitamins	98-92-0	1	1642200	1654400	1566500	21448000	25898000	24484000	1.14855	14.7704	3.88464	up
MEDP0246	C6H5NO2	Nicotinic Acid	CoEnzyme and vitamins	CoEnzyme and vitamins	59-67-6	1	10121000	10341000	10473000	25559000	24448000	29034000	1.14244	2.55507	1.35336	up
MEDP0250	C17H20N4O6	Riboflavin	CoEnzyme and vitamins	CoEnzyme and vitamins	83-88-5	1	3485900	3524500	3556900	57768000	55919000	57639000	1.14949	16.2128	4.01907	up
MEDP0271	C11H11NO2	3-Indolepropionic Acid	Heterocyclic compounds	Indole and Its derivatives	830-96-6	1	9	9	9	112590	154510	129110	1.14936	14674.4	13.841	up
MEDP0276	C9H7NO	Indole-3-Carboxaldehyde	Heterocyclic compounds	Indole and Its derivatives	487-89-8	1	64801	54963	52530	473460	511110	522560	1.14712	8.74743	3.12886	up
MEDP0277	C11H11NO2	Methyl Indole-3-Acetate	Heterocyclic compounds	Indole and Its derivatives	1912-33-0	1	83285	71701	69515	888370	928660	737860	1.14632	11.3803	3.50847	up
MEDP0281	C3H10N2	1,3-Diaminopropane	Alcohol and amines	Amines	109-76-2	3	167040	173440	167880	634790	751690	590610	1.14311	3.88915	1.95946	up
MEDP0284	C12H10O2	1-Naphthylacetic Acid	Organic acid And Its derivatives	Organic acid And Its derivatives	86-87-3	1	363150	354570	400660	169180	193200	181410	1.13703	0.48623	-1.04029	down
MEDP0289	C12H14O5	3,4,5-Trimethoxycinnamic Acid	Organic acid And Its derivatives	Organic acid And Its derivatives	90-50-6	1	378280	324260	373760	51972	55660	62490	1.146	0.158062	-2.66144	down
MEDP0290	C11H12O5	3,5-Dimethoxy-4-Hydroxycinnamic Acid	Organic acid And Its derivatives	Organic acid And Its derivatives	530-59-6	3	78628	72561	81981	9	9	9	1.14952	0.000115795	-13.0761	down
MEDP0295	C6H11NO3	4-Acetamidobutyric Acid	Organic acid And Its derivatives	Organic acid And Its derivatives	3025-96-5	1	775550	889560	646460	249360	293260	308170	1.12065	0.368057	-1.442	down
MEDP0301	C9H16O4	Azelaic Acid	Organic acid And Its derivatives	Organic acid And Its derivatives	123-99-9	1	453910	457730	393810	163200	160920	166390	1.14349	0.37574	-1.41219	down
MEDP0305	C4H7N3O	Creatinine	Organic acid And Its derivatives	Organic acid And Its derivatives	60-27-5	3	410460	352460	384030	191900	155700	103750	1.07302	0.393522	-1.34548	down
MEDP0307	C8H17NO2	Dl-2-Aminooctanoic Acid	Organic acid And Its derivatives	Organic acid And Its derivatives	644-90-6	1	799630	745120	733190	1664800	1909000	1958800	1.14026	2.42877	1.28023	up
MEDP0308	C12H22O4	Dodecanedioic Aicd	FA	FFA	693-23-2	1	166430	146910	149020	1322400	1272600	1760700	1.14403	9.42058	3.23582	up
MEDP0318	C10H12N2O3	Kinurenine	Amino acid and Its metabolomics	Amino acid derivatives	343-65-7	1	6064100	6099700	5605900	571190	524350	455910	1.14765	0.0873087	-3.51773	down
MEDP0325	C4H4O4	Maleic Acid	Organic acid And Its derivatives	Organic acid And Its derivatives	110-16-7	1	74564000	74975000	79005000	27249000	31696000	29847000	1.14362	0.388512	-1.36397	down
MEDP0332	C9H8O2	Cinnamic Acid	Organic acid And Its derivatives	Organic acid And Its derivatives	140-10-3	1	212330	226920	231350	28396	30090	29448	1.14894	0.131127	-2.93096	down
MEDP0362	C9H11N5O4	Neopterin	Heterocyclic compounds	Pteridines and derivatives	2009-64-5	1	4581.8	24838	25539	199700	147720	191480	1.04634	9.80553	3.2936	up
MEDP0367	C4H9NO2	γ-Aminobutyric Acid	Amino acid and Its metabolomics	Amino acid derivatives	56-12-2	3	917560	932320	863410	51140	89675	73971	1.13968	0.0791607	-3.65907	down
MEDP0378	C14H17N5O8	N6-Succinyl Adenosine	Nucleotide And Its metabolomics	Nucleotide and Its metabolomics	4542-23-8	1	215150000	210810000	213940000	84470000	85324000	68978000	1.13852	0.37314	-1.42221	down
MEDP0379	C9H9NO4	3-Hydroxyhippuric Acid	Amino acid and Its metabolomics	Amino acid derivatives	1637-75-8	3	877500	820940	910490	127000	169250	142610	1.14385	0.168215	-2.57163	down
MEDP0380	C12H17N5O5	2-(Dimethylamino)Guanosine	Nucleotide And Its metabolomics	Nucleotide and Its metabolomics	2140-67-2	1	1217200	1140500	1272900	500210	533430	509430	1.14532	0.425018	-1.2344	down
MEDP0384	C6H5N5O2	Isoxanthopterin	Heterocyclic compounds	Pteridines and derivatives	529-69-1	1	79841	103700	86011	692440	706920	833950	1.14495	8.28527	3.05055	up
MEDP0403	C9H13N3O4	Deoxycytidine	Nucleotide And Its metabolomics	Nucleotide and Its metabolomics	951-77-9	3	127360	91380	102320	201720	212810	310290	1.0617	2.25758	1.17478	up
MEDP0404	C3H7NO2	Sarcosine	Amino acid and Its metabolomics	Amino acids	107-97-1	3	953460	864590	908070	309560	272630	271530	1.14532	0.313163	-1.67501	down
MEDP0434	C25H52NO7P	LPC(17:0/0:0)	GP	LPC	50930-23-9	3	12873000	10566000	13869000	2485200	4303100	4399900	1.09102	0.299887	-1.73751	down
MEDP0438	C6H11NO3S	N-Formylmethionine	Amino acid and Its metabolomics	Amino acid derivatives	4289-98-9	2	304760	361110	365130	9	9	9	1.14945	2.61882e-05	-15.2207	down
MEDP0443	C20H23N7O7	10-Formyl-Thf	Heterocyclic compounds	Pteridines and derivatives	2800-34-2	3	9	9	9	178470	220970	184220	1.14945	21617	14.3999	up
MEDP0514	C12H17N4OS+	Thiamine	CoEnzyme and vitamins	CoEnzyme and vitamins	59-43-8	1	80816	103640	46400	4706900	5033100	5813700	1.14222	67.374	6.07412	up
MEDP0529	C10H10N2O	Indole-3-acetamide	Heterocyclic compounds	Indole and Its derivatives	879-37-8	1	855810	1039800	731250	8255500	7379600	5991300	1.13984	8.2328	3.04138	up
MEDP0545	C4H7NO	2-Pyrrolidinone	Heterocyclic compounds	Heterocyclic compounds	616-45-5	1	359100	421170	426920	173190	148710	137690	1.13134	0.380711	-1.39323	down
MEDP0577	C11H21NO4	Carnitine isoC4:0	FA	CAR	25518-49-4	1	2735400	2710100	2535100	229350	238120	240520	1.14919	0.0887139	-3.4947	down
MEDP0588	C13H17NO2	Ritalinic acid	Organic acid And Its derivatives	Organic acid And Its derivatives	19395-41-6	1	9	9	9	9258.2	18524	17873	1.14752	1690.93	10.7236	up
MEDP0601	C7H19N3	Spermidine	Alcohol and amines	Polyamines	124-20-9	1	33432000	32147000	32357000	16384000	16216000	14786000	1.14446	0.483847	-1.04738	down
MEDP0617	C7H7NO4	2-Furoylglycine	Amino acid and Its metabolomics	Amino acid derivatives	5657-19-2	3	2389200	2353300	2523700	97829	128140	110630	1.14789	0.0463239	-4.4321	down
MEDP0618	C12H23NO4	Carnitine 2-methyl-C4	FA	CAR	31023-25-3	1	1243600	1183600	1296300	212590	276730	217780	1.14312	0.189902	-2.39667	down
MEDP0627	C6H5NO2	Isonicotinic acid	Organic acid And Its derivatives	Organic acid And Its derivatives	55-22-1	3	401270	534940	553970	8248900	8323100	9198900	1.14639	17.2938	4.11218	up
MEDP0637	C14H18N2O3	Phe-Pro	Amino acid and Its metabolomics	Amino acid derivatives	7669-65-0	1	1801500	1399900	1752700	167170	251510	181650	1.13853	0.121178	-3.0448	down
MEDP0638	C21H42NO7P	LPE(16:1/0:0)	GP	LPE	-	3	24274000	24521000	25525000	5084700	7659100	8241500	1.11863	0.282364	-1.82437	down
MEDP0654	C8H9NO	2-Phenylacetamide	Benzene and substituted derivatives	Benzene and substituted derivatives	103-81-1	1	785680	620720	612830	9	9	9	1.14944	1.33714e-05	-16.1905	down
MEDP0677	C4H11N	Butylamine	Alcohol and amines	Amines	109-73-9	3	1554900	1701700	1382200	397100	380970	299370	1.13749	0.232267	-2.10614	down
MEDP0685	C4H9NO2S	Methylcysteine	Amino acid and Its metabolomics	Amino acids	1187-84-4	1	3181200	3097000	3567400	1505500	1270800	1972500	1.08051	0.482327	-1.05192	down
MEDP0773	C16H26O2	Norambreinolide	Aldehyde,Ketones,Esters	Esters	564-20-5	1	27416	28034	34885	62798	88226	85649	1.10783	2.61995	1.38954	up
MEDP0859	C11H14N2O3	Gly-Phe	Amino acid and Its metabolomics	Amino acid derivatives	3321-03-7	1	10760000	10756000	10611000	2376900	2719100	3711800	1.12663	0.274156	-1.86693	down
MEDP0868	C4H9NO2	N-Methylalanine	Amino acid and Its metabolomics	Amino acid derivatives	3913-67-5	3	2805700	2982300	2769000	119520	188250	121960	1.14374	0.0502197	-4.3156	down
MEDP0874	C14H18N2O2	tryptophan betaine	Organic acid And Its derivatives	Organic acid And Its derivatives	487-58-1	1	1923200	1804300	1793900	5802800	6098200	6017300	1.14835	3.24525	1.69833	up
MEDP0879	C5H9NO4	N-Methyl-D-Aspartic Acid	Amino acid and Its metabolomics	Amino acid derivatives	6384-92-5	3	576220	524550	521820	8991800	11724000	10336000	1.14777	19.1372	4.25831	up
MEDP0885	C3H2O5	Mesoxalate	Organic acid And Its derivatives	Organic acid And Its derivatives	473-90-5	3	1297200	1338700	1245400	9	9	9	1.14952	6.95643e-06	-17.1332	down
MEDP1005	C3H7NO2	β-Alanine	Amino acid and Its metabolomics	Amino acids	107-95-9	3	25261000	24428000	24553000	10205000	12214000	9852800	1.13488	0.434684	-1.20196	down
MEDP1013	C8H14N2O5S	γ-L-Glutamate-Cysteine	Amino acid and Its metabolomics	Small Peptide	636-58-8	3	501080	469740	552770	233840	215430	223360	1.14032	0.441477	-1.17959	down
MEDP1018	C10H13N5O3	5'-Deoxyadenosine	Nucleotide And Its metabolomics	Nucleotide and Its metabolomics	4754-39-6	3	4532000	4469300	4268500	859560	1063300	810320	1.14299	0.20597	-2.27949	down
MEDP1019	C4H9NO2	aminoisobutyric acid	Amino acid and Its metabolomics	Amino acid derivatives	4249-19-8	3	2805700	2982300	2769000	119520	188250	121960	1.14374	0.0502197	-4.3156	down
MEDP1022	C13H18N2O4	Threoninyl-Phenylalanine	Amino acid and Its metabolomics	Small Peptide	-	2	191150	115450	183340	41741	39141	56886	1.09676	0.281194	-1.83036	down
MEDP1023	C16H19N3O5	Trp-Glu	Amino acid and Its metabolomics	Small Peptide	36099-95-3	1	306530	297250	257670	138780	159820	106710	1.08846	0.470497	-1.08774	down
MEDP1045	C33H34N4O6	Biliverdin	Tryptamines,Cholines,Pigments	Pigments	114-25-0	1	271180	304010	302450	3251700	2980700	2772300	1.14803	10.2601	3.35898	up
MEDP1054	C42H62O16	Glycyrrhizinate	Organic acid And Its derivatives	Organic acid And Its derivatives	1405-86-3	1	15035	18688	14764	9	9	9	1.14925	0.00055685	-10.8104	down
MEDP1063	C9H7NO2	Indole-5-carboxylic acid	Heterocyclic compounds	Indole and Its derivatives	1670-81-1	3	28305	40572	31403	123440	171430	138490	1.12859	4.3215	2.11153	up
MEDP1070	C7H14N2O3	Gly-Val	Amino acid and Its metabolomics	Small Peptide	1963-21-9	2	144850	125530	139340	422420	351810	328000	1.13164	2.6902	1.42772	up
MEDP1073	C6H7N5O	6-O-methylguanine	Nucleotide And Its metabolomics	Nucleotide and Its metabolomics	20535-83-5	3	1266600	1398600	1264400	3209900	3325800	3446300	1.14578	2.54021	1.34495	up
MEDP1080	C13H15N3O3	Gly-Trp	Amino acid and Its metabolomics	Small Peptide	2390-74-1	1	585670	475010	578880	136700	195590	192720	1.11875	0.320214	-1.64289	down
MEDP1083	C5H4N4O2	Oxypurinol	Nucleotide And Its metabolomics	Nucleotide and Its metabolomics	2465-59-0	1	15678000	17793000	13962000	6282900	7104700	5034800	1.11279	0.388388	-1.36443	down
MEDP1141	C14H20O2	2,6-di-tert-butyl-1,4-benzoquinone	Benzene and substituted derivatives	Benzene and substituted derivatives	719-22-2	3	17426	11579	18691	9	9	9	1.14872	0.000566085	-10.7867	down
MEDP1163	C18H35NO2	Palmitoyl-EA	Alcohol and amines	Amines	94421-67-7	1	2890000	3033900	3078200	11993000	8819100	8527500	1.12934	3.2592	1.70452	up
MEDP1165	C26H56NO6P	PC(O-16:0/O-2:0)	GP	PC-O	-	3	11262000	10201000	11397000	2725700	2430600	3812700	1.12456	0.272946	-1.87331	down
MEDP1177	C5H11NO2	N-Methyl-α-aminoisobutyric acid	Amino acid and Its metabolomics	Amino acid derivatives	2566-34-9	3	30532000	39672000	26981000	132060000	127150000	135820000	1.13498	4.06472	2.02316	up
MEDP1180	C22H46NO7P	LPC(14:0/0:0)	GP	LPC	-	3	459870	454720	447080	2829500	2810000	2808700	1.14948	6.20429	2.63327	up
MEDP1190	C14H18N5O11P	Adenylocuccinic Acid	Organic acid And Its derivatives	Organic acid And Its derivatives	19046-78-7	3	509850	420310	525950	38422	28457	31534	1.14581	0.0675862	-3.88713	down
MEDP1196	C10H17N3O2S	Biotinamide	Alcohol and amines	Polyamines	6929-42-6	3	232710	218320	251860	66497	62400	42061	1.12573	0.243222	-2.03966	down
MEDP1197	C3H9N3O2S	Hypotaurocyamine	Alcohol and amines	Polyamines	1119-54-6	3	39407000	52320000	37570000	22003000	21831000	18534000	1.09238	0.482362	-1.05181	down
MEDP1217	C6H10O2	3-methyl-4-pentenoic acid	Organic acid And Its derivatives	Organic acid And Its derivatives	1879-03-4	3	9	9	9	14263	9947	5920.5	1.14634	1115.94	10.124	up
MEDP1228	C11H19NO6	Heterodendrin	Others	Others	66465-22-3	3	748220	695280	501760	105780	130790	126340	1.13359	0.186561	-2.42228	down
MEDP1231	C20H23N7O7	Folic acid	Organic acid And Its derivatives	Organic acid And Its derivatives	59-30-3	3	9	9	9	178470	220970	184220	1.14945	21617	14.3999	up
MEDP1246	C10H18N2O5	2,4-diacetamino-2,4,6-triphenoxy-D-mannopyranose	Carboxylic acids and derivatives	Sugar derivatives	-	1	3423200	3218000	3588900	9	9	9	1.14953	2.63927e-06	-18.5314	down
MEDP1278	C6H9NOS	4-methyl-5-thiazole ethanol	Alcohol and amines	Alcohols	137-00-8	3	9	9	9	155270	208740	168750	1.14938	19731.9	14.2682	up
MEDP1280	C15H22N6O5S	S-Adenosyl-L-Methionine	Amino acid and Its metabolomics	Amino acid derivatives	17176-17-9	3	4742300	3983200	4418100	2001500	1334600	2025500	1.09524	0.407925	-1.29362	down
MEDP1294	C8H16N2O3	Leu-Gly	Amino acid and Its metabolomics	Small Peptide	615-82-7	3	3179900	3595500	3269800	783630	1146700	1383800	1.09972	0.329922	-1.5998	down
MEDP1318	C30H54NO7P	LPC(0:0/22:4)	GP	LPC	-	3	7803500	7973900	8214800	2107700	3021600	3077300	1.12025	0.342053	-1.54771	down
MEDP1319	C30H54NO7P	LPC(22:4/0:0)	GP	LPC	-	3	7803500	7973900	8214800	2107700	3021600	3077300	1.12025	0.342053	-1.54771	down
MEDP1321	C30H52NO7P	LPC(0:0/22:5)	GP	LPC	-	3	5190200	5431800	5306500	1508400	1334400	1339600	1.14732	0.262573	-1.92921	down
MEDP1322	C30H52NO7P	LPC(22:5/0:0)	GP	LPC	-	1	2374700	2260800	2224400	766580	1064500	1414400	1.04477	0.473109	-1.07976	down
MEDP1325	C30H50NO7P	LPC(22:6/0:0)	GP	LPC	-	1	9	9	9	123950	139400	154570	1.14946	15478.5	13.918	up
MEDP1337	C26H54NO7P	LPC(18:0/0:0)	GP	LPC	-	1	55055000	49051000	56257000	9703600	19557000	25564000	1.02396	0.341878	-1.54845	down
MEDP1345	C26H48NO7P	LPC(18:3/0:0)	GP	LPC	-	3	314500	278200	229100	101920	119800	131270	1.10639	0.429533	-1.21916	down
MEDP1375	C27H53NO5	Carnitine C20-OH	FA	CAR	-	3	90160	86186	98779	238750	238050	359350	1.11246	3.03916	1.60367	up
MEDP1377	C27H51NO5	Carnitine C20:1-OH	FA	CAR	-	3	35530	37226	38498	107810	113940	96775	1.14366	2.86304	1.51755	up
MEDP1383	C27H43NO4	Carnitine C20:5	FA	CAR	-	3	25485	21291	22928	59051	62718	62033	1.14198	2.63689	1.39884	up
MEDP1394	C22H41NO6	Carnitine C15:DC	FA	CAR	-	3	2015500	2091800	2123200	3978500	4173800	4414500	1.14441	2.01698	1.0122	up
MEDP1396	C22H39NO6	Carnitine C15:1:DC	FA	CAR	-	3	15237	14179	14610	7168	7295.4	6716.5	1.14515	0.481077	-1.05566	down
MEDP1399	C23H41NO4	Carnitine C16:2	FA	CAR	-	3	510460	410980	440060	172610	108120	177460	1.0979	0.336533	-1.57118	down
MEDP1401	C21H41NO5	Carnitine C14-OH	FA	CAR	-	3	1200700	1238300	1207500	2597800	2706500	2806500	1.14759	2.22427	1.15333	up
MEDP1407	C21H37NO4	Carnitine C14:2	FA	CAR	-	3	9	9	9	93594	100640	110940	1.14949	11302.7	13.4644	up
MEDP1408	C21H35NO4	Carnitine C14:3	FA	CAR	-	3	367490	364920	396550	114720	113900	132920	1.14384	0.320242	-1.64277	down
MEDP1409	C19H37NO5	Carnitine C12-OH	FA	CAR	-	3	257060	263040	257090	1101200	976620	1008000	1.14783	3.97048	1.98931	up
MEDP1410	C18H33NO6	Carnitine C11:DC	FA	CAR	-	3	246440	258140	250350	1065400	948970	1025300	1.14792	4.02643	2.0095	up
MEDP1414	C19H35NO4	Carnitine C12:1	FA	CAR	-	3	146890	151520	166790	361590	305870	319200	1.13331	2.12094	1.0847	up
MEDP1421	C17H29NO4	Carnitine C10:2	FA	CAR	-	3	45788	56296	51248	134140	144150	114340	1.12886	2.56065	1.35651	up
MEDP1432	C14H25NO4	Carnitine C7:1	FA	CAR	-	3	9	9	9	89364	87440	119680	1.14928	10980.9	13.4227	up
MEDP1434	C11H19NO6	Carnitine C4:DC	FA	CAR	-	3	436100	390770	452270	2151700	2334300	2046000	1.14648	5.10656	2.35235	up
MEDP1440	C12H23NO4	Carnitine C5:0	FA	CAR	-	1	1243600	1183600	1296300	212590	276730	217780	1.14312	0.189902	-2.39667	down
MEDP1442	C11H21NO4	Carnitine C4:0	FA	CAR	-	1	2735400	2710100	2535100	229350	238120	240520	1.14919	0.0887139	-3.4947	down
MEDP1444	C18H26O2	FFA(18:5)	FA	FFA	-	3	174070	139860	164540	83331	58051	60624	1.10141	0.422192	-1.24403	down
MEDP1453	C23H36O4	MG(0:0/20:5/0:0)	GL	MG	-	3	2998300	3264900	3328900	5505700	12602000	10516000	1.03358	2.98409	1.57729	up
MEDP1454	C23H36O4	MG(20:5/0:0/0:0)	GL	MG	-	3	2998300	3264900	3328900	5505700	12602000	10516000	1.03358	2.98409	1.57729	up
MEDP1472	C7H8N2O2	N'-Methyl-2-pyridone-5-carboxamide	Heterocyclic compounds	Pteridines and derivatives	701-44-0	3	448970	445770	440300	143360	236570	179950	1.0925	0.419373	-1.25369	down
MEDP1485	C9H9NOS2	2-(2-Benzothiazolylthio)ethanol	Alcohol and amines	Alcohols	4665-63-8	1	14272	24217	20056	9645.8	6170	7501.9	1.05152	0.398287	-1.32812	down
MEDP1488	C8H18N4O2	SDMA	Organic acid And Its derivatives	Organic acid And Its derivatives	30344-00-4	1	2967000	2894300	2828300	1164200	1163500	1189900	1.14884	0.404806	-1.3047	down
MEDP1491	C2H8ClN3	Methylguanidine	Alcohol and amines	Amines	21770-81-0	1	302310	180430	209350	73003	66963	43681	1.09144	0.265351	-1.91402	down
MEDP1494	C8H15NO6	N-Acetyl-D-Galactosamine	Alcohol and amines	Amines	1811-31-0	3	212480	204480	185470	559210	866520	1012500	1.11138	4.04733	2.01697	up
MEDP1496	C4H9NO2	L-2-Aminobutyric acid	Organic acid And Its derivatives	Organic acid And Its derivatives	1492-24-6	3	2805700	2982300	2769000	119520	188250	121960	1.14374	0.0502197	-4.3156	down
MEDP1506	C11H22N2O3	Leu-Val	Amino acid and Its metabolomics	Small Peptide	13588-95-9	1	360610	310980	306400	109380	122460	138370	1.1321	0.378542	-1.40148	down
MEDP1507	C13H17N3O4	Phe-Asn	Amino acid and Its metabolomics	Small Peptide	-	3	5349800	4970600	5082000	872790	987430	858350	1.1477	0.176503	-2.50224	down
MEDP1508	C14H20N2O3S	Phe-Met	Amino acid and Its metabolomics	Small Peptide	15080-84-9	1	875020	944090	961860	219490	232070	228150	1.14816	0.244415	-2.0326	down
MEDP1509	C10H18N2O5S	Glu-Met	Amino acid and Its metabolomics	Small Peptide	4423-22-7	1	1258300	1525500	1484400	248790	266080	394070	1.12712	0.212956	-2.23137	down
MEDP1511	C10H18N2O5S	Met-Glu	Amino acid and Its metabolomics	Small Peptide	14517-44-3	1	1258300	1525500	1484400	248790	266080	394070	1.12712	0.212956	-2.23137	down
MEDP1521	C21H37NO4	Carnitine C14:2 Isomer 1	FA	CAR	-	2	9	9	9	83323	100200	90079	1.14948	10133.4	13.3068	up
MEDP1524	C23H41NO4	Carnitine C16:2 Isomer1	FA	CAR	-	1	351070	337310	396760	9	9	9	1.1495	2.48816e-05	-15.2946	down
MEDP1534	C29H45NO4	Carnitine C22:6	FA	CAR	-	3	49881	39177	42778	163360	234930	317910	1.11625	5.43251	2.44162	up
MEDP1644	C6H7N	Aniline	Alcohol and amines	Amines	62-53-3	3	812470	836360	794320	130560	132920	111040	1.14728	0.153294	-2.70563	down
MEDP1663	C8H18N4O2	N,N-Dimethylarginine	Amino acid and Its metabolomics	Amino acid derivatives	30315-93-6	3	3143800	2947100	3088700	1067500	1324400	1118600	1.13812	0.382424	-1.38675	down
MEDP1666	C14H27N3O5	Leu-Val-Ser	Amino acid and Its metabolomics	Small Peptide	-	3	2274200	2176400	2049000	228400	180260	211670	1.14724	0.0954413	-3.38924	down
MEDP1667	C14H18N2O5	Phe-Glu	Amino acid and Its metabolomics	Small Peptide	3617-45-6	3	4479400	4632500	4898300	1023300	1625300	1549900	1.11639	0.299675	-1.73853	down
MEDP1670	C13H17N3O4	Gly-Gly-Phe	Amino acid and Its metabolomics	Small Peptide	6234-26-0	1	6782000	6776600	6634300	868720	918790	1108300	1.14613	0.143407	-2.80181	down
MEDP1671	C16H27N3O8	Glu-Glu-Ile	Amino acid and Its metabolomics	Small Peptide	-	3	694580	786040	796050	93623	89414	85212	1.1482	0.117825	-3.08528	down
MEDP1674	C15H29N3O4	Val-Val-Val	Amino acid and Its metabolomics	Small Peptide	185350-24-7	2	101090	135710	96135	9	9	9	1.14918	8.10969e-05	-13.59	down
MEDP1676	C18H25N3O6	Phe-Val-Asp	Amino acid and Its metabolomics	Small Peptide	-	3	261100	302990	264500	9	9	9	1.14946	3.25855e-05	-14.9054	down
MEDP1677	C18H22N4O6	Trp-Ala-Asp	Amino acid and Its metabolomics	Small Peptide	-	3	53772	48119	56375	9	9	9	1.1495	0.000170599	-12.5171	down
MEDP1679	C19H27N3O6	Glu Val Phe	Amino acid and Its metabolomics	Small Peptide	31461-61-7	2	427940	340790	429720	9	9	9	1.14946	2.25291e-05	-15.4379	down
MEDP1680	C16H31N3O5	Thr-Leu-Ile	Amino acid and Its metabolomics	Small Peptide	-	3	651900	543630	680360	10587	11774	17920	1.14485	0.021473	-5.54133	down
MEDP1682	C17H25N3O4	Leu-Gly-Phe	Amino acid and Its metabolomics	Small Peptide	-	3	65260	51542	69212	9	9	9	1.14935	0.00014515	-12.7502	down
MEDP1683	C18H35N3O4	Leu-Leu-Leu	Amino acid and Its metabolomics	Small Peptide	10329-75-6	3	689190	719820	663840	253330	192890	210820	1.13785	0.316974	-1.65756	down
MEDP1686	C20H42NO7P	LPE(15:0/0:0)	GP	LPC	-	3	87737	108850	87755	702650	1014300	1000300	1.14112	9.55627	3.25645	up
MEDP1691	C25H52NO7P	LPC(0:0/17:0)	GP	LPC	-	3	15749000	14259000	15606000	2884700	5145700	5035100	1.10078	0.286436	-1.80371	down
MEDP1692	C23H48NO7P	LPC(0:0/15:0)	GP	LPC	108273-89-8	1	13540000	13651000	13172000	24729000	28501000	30724000	1.13227	2.07997	1.05657	up
MEDP1698	C23H50N2O5P	Sphingosyl-phosphocholine	SL	SM	-	3	1294200	1270000	1354100	118220	107820	118980	1.14906	0.0880535	-3.50548	down
MEDP1700	C26H54NO7P	LPC(0:0/18:0)	GP	LPC	-	3	113040000	106290000	116030000	8564100	23917000	25360000	1.0742	0.172475	-2.53554	down
MEDP1713	C11H14N4O5	1-Methylinosine	Nucleotide And Its metabolomics	Nucleotide and Its metabolomics	2140-73-0	3	176590	141110	128570	9	9	9	1.14934	6.05015e-05	-14.0127	down
MEDP1720	C8H9NO2	2-Phenylglycine	Amino acid and Its metabolomics	Amino acid derivatives	2835-06-5	1	78360	54642	59749	553870	546750	396320	1.13645	7.76619	2.95721	up
MEDP1748	C6H10N6	Cyromazine	Heterocyclic compounds	Heterocyclic compounds	66215-27-8	1	150280	191290	184120	307630	372200	435980	1.09056	2.12256	1.08581	up
MEDP1777	C5H11NO3S	L-Methionine sulfoxide	Amino acid and Its metabolomics	Amino acid derivatives	3226-65-1	3	1512900	1386100	1405400	3740400	4548800	4014300	1.14131	2.85835	1.51518	up
MEDP1780	C15H22N2O3	Leu-Phe	Amino acid and Its metabolomics	Small Peptide	3303-55-7	1	1173200	1122700	1160600	188500	258620	293630	1.13298	0.214306	-2.22225	down
MEDP1781	C15H15NO4	L-Thyronine	Hormones and hormone related compunds	Hormones and hormone related compunds	1596-67-4	1	9	9	9	137910	142110	162620	1.14949	16394.1	14.0009	up
MEDP1789	C11H15N5O3	N6-methyl-2'-deoxyadenosine	Nucleotide And Its metabolomics	Nucleotide and Its metabolomics	2002-35-9	1	9	9	9	184730	229930	197140	1.14946	22659.3	14.4678	up
MEDP1790	C8H16N2O3	Gly-Ile	Amino acid and Its metabolomics	Small Peptide	19461-38-2	3	216520	220350	242340	74673	68342	91821	1.13205	0.345749	-1.5322	down
MEDP1792	C5H11NO2	N-methyl-4-aminobutyric acid	Amino acid and Its metabolomics	Amino acid derivatives	1119-48-8	3	97284	79178	113820	35595	36144	34456	1.12477	0.365834	-1.45074	down
MEDP1793	C17H27NO3	N-Vanillylnonanamide	Organic acid And Its derivatives	Organic acid And Its derivatives	2444-46-4	3	499730	497440	443670	9	9	9	1.1495	1.87391e-05	-15.7036	down
MEDP1794	C8H11NO3	Oxidopamine	Alcohol and amines	Polyamines	1199-18-4	3	130080	139990	145950	376850	335410	367850	1.14349	2.59629	1.37645	up
MEDP1818	C6H13NO4	Bicine	Organic acid And Its derivatives	Organic acid And Its derivatives	150-25-4	3	22125	29934	27295	113440	99373	97066	1.13716	3.90502	1.96533	up
MEDP1830	C12H14O3	Ethyl 4-Methoxycinnamate	Benzene and substituted derivatives	Phenolic acids	24393-56-4	3	772930	781280	736040	75302	92852	71405	1.14644	0.104599	-3.25705	down
MEDP1834	C15H26O6	Glycerol Tributyrate	GL	TG	60-01-5	3	146540	150350	125760	60586	52125	43921	1.12351	0.370595	-1.43208	down
MEDP1850	C12H25N5O3	Arg-Leu	Amino acid and Its metabolomics	Small Peptide	1188-24-5	3	1277600	1067800	1141100	132990	142290	105250	1.14455	0.109144	-3.1957	down
MEDP1859	C14H19N3O4	Gln-Phe	Amino acid and Its metabolomics	Small Peptide	92327-75-8	3	404100	450210	465150	9	9	9	1.14949	2.04629e-05	-15.5766	down
MEDP1865	C14H28N6O4	Gly-Leu-Arg	Amino acid and Its metabolomics	Small Peptide	-	3	67740	70312	75715	9	9	9	1.14951	0.000126306	-12.9508	down
MEDP1870	C12H25N3O3	Ile-Lys	Amino acid and Its metabolomics	Small Peptide	-	3	740940	1162700	911080	235570	223130	267110	1.12453	0.257862	-1.95533	down
MEDP1871	C11H22N2O3S1	Ile-Met	Amino acid and Its metabolomics	Small Peptide	42384-14-5	3	543530	603880	544090	199890	235150	226390	1.13981	0.391032	-1.35464	down
MEDP1876	C7H7NO2	Methyl nicotinic acid	CoEnzyme and vitamins	CoEnzyme and vitamins	93-60-7	3	177170	187020	189460	24863	32147	26493	1.14533	0.150823	-2.72907	down
MEDP1882	C15H22N2O3	Phe-Leu	Amino acid and Its metabolomics	Small Peptide	3303-55-7	3	180540	165200	185380	9	9	9	1.14953	5.0836e-05	-14.2638	down
MEDP1884	C11H16N4O3	Pro-His	Amino acid and Its metabolomics	Small Peptide	100896-87-5	1	4708700	4188800	2860900	99100	146830	81952	1.14025	0.0278849	-5.16437	down
MEDP1885	C11H20N2O3	Pro-Ile	Amino acid and Its metabolomics	Small Peptide	-	2	52393	55357	50377	9	9	9	1.1495	0.000170749	-12.5158	down
MEDP1886	C10H18N2O3	Pro-Val	Amino acid and Its metabolomics	Small Peptide	20488-27-1	2	11120000	9902000	8227700	2874000	2833300	2442800	1.13514	0.278639	-1.84353	down
MEDP1888	C9H18N2O4	Ser-Leu	Amino acid and Its metabolomics	Small Peptide	6665-16-3	3	119600	96367	115000	7714.8	11784	11274	1.1405	0.0929785	-3.42696	down
MEDP1889	C12H16N2O4	Ser-Phe	Amino acid and Its metabolomics	Small Peptide	16875-28-8	3	577850	630810	563550	47665	48070	37621	1.14693	0.0752484	-3.73219	down
MEDP1894	C15H22N2O4	Tyr-Leu	Amino acid and Its metabolomics	Small Peptide	17355-10-1	3	309690	374580	343180	137770	181500	166290	1.11161	0.472587	-1.08135	down
MEDP1902	C24H46NO7P	LPC(16:2/0:0)	GP	LPC	1392399-03-9	1	457990	679450	617390	10461000	11061000	10981000	1.14589	18.522	4.21117	up
MEDP1912	C10H20N2O4	Thr-Leu	Amino acid and Its metabolomics	Small Peptide	50299-12-2	2	77403	37480	136710	242150	378260	367770	1.00993	3.92769	1.97368	up
MEDP1913	C11H18N2O4	N(Alpha)-Acetyl-Epsilon-(2-Propenal)Lysine	Amino acid and Its metabolomics	Small Peptide	99124-74-0	3	5074400	5273500	4414500	2029300	2336400	1923000	1.12993	0.425994	-1.23109	down
MEDP1916	C11H13NO3	N-Acetyl-L-phenylalanine	Amino acid and Its metabolomics	Amino acid derivatives	2018-61-3	1	1629300	1567500	1534000	364030	422570	366870	1.14643	0.243821	-2.0361	down
MEDP1919	C11H18N2O2	Cyclo(Pro-Leu)	Amino acid and Its metabolomics	Small Peptide	2873-36-1	3	1104500	1092000	1108400	13741	15063	14833	1.14941	0.0132037	-6.24291	down
MEDP1923	C14H16N2O4	Cyclo(Phe-Glu)	Amino acid and Its metabolomics	Small Peptide	-	3	8297600	8345200	8385200	2515200	3623400	3174700	1.12378	0.372115	-1.42618	down
MEDP1926	C14H16N2O2	Cyclo(Pro-Phe)	Amino acid and Its metabolomics	Small Peptide	3705-26-8	3	7900400	7661500	7731700	53623	57443	58315	1.14945	0.00727157	-7.10352	down
MEDP1927	C10H14N2O2	Cyclo(Pro-Pro)	Amino acid and Its metabolomics	Small Peptide	6708-06-1	3	3689200	3993700	3791700	56466	48553	43309	1.14879	0.0129266	-6.27351	down
MEDP1928	C10H16N2O2	Cyclo(Pro-Val)	Amino acid and Its metabolomics	Small Peptide	5654-87-5	3	1292700	1392200	1315600	9668.5	14065	21195	1.1436	0.0112307	-6.47641	down
MEDP1929	C8H12N2O3	Cyclo(Ser-Pro)	Amino acid and Its metabolomics	Small Peptide	-	3	569260	630180	693810	34473	31214	20845	1.14328	0.0457055	-4.45149	down
MEDP1930	C12H14N2O3	Cyclo(Tyr-Ala)	Amino acid and Its metabolomics	Small Peptide	21754-26-7	3	494260	576630	606030	9	9	9	1.14946	1.61009e-05	-15.9225	down
MEDP1931	C15H20N2O2	Cyclo(Tyr-Leu)	Amino acid and Its metabolomics	Small Peptide	82863-65-8	3	183750	177360	181900	9	9	9	1.14954	4.97228e-05	-14.2957	down
MEDP1932	C8H14N2O2	Cyclo(Val-Ala)	Amino acid and Its metabolomics	Small Peptide	15136-27-3	3	3157300	3324900	2973300	9	9	9	1.14951	2.85548e-06	-18.4178	down
MEDP1933	C7H13NO2	Cyclopentylglycine	Amino acid and Its metabolomics	Amino acid derivatives	2521-84-8	3	6036800	5599100	5944400	18241000	21286000	22346000	1.14345	3.51945	1.81535	up
MEDP1935	C10H18N2O5	Ile-Asp	Amino acid and Its metabolomics	Small Peptide	-	3	3355600	3539600	3628000	9	9	9	1.14953	2.56576e-06	-18.5722	down
MEDP1936	C16H27NO14	L-Aspartic acid-O-diglucoside	Amino acid and Its metabolomics	Small Peptide	-	3	10310000	8544000	5355900	4220300	3122600	3047200	1.01245	0.429167	-1.22039	down
MEDP1947	C9H18N2O4	Ser-Ile	Amino acid and Its metabolomics	Small Peptide	91086-51-0	3	287970	272400	221280	36355	51006	44108	1.13789	0.168194	-2.5718	down
MEDP1953	C9H11N5O4	Eritadenine	Heterocyclic compounds	Pteridines and derivatives	23918-98-1	3	4581.8	24838	25539	199700	147720	191480	1.04634	9.80553	3.2936	up
MEDP1954	C12H17N5O5	N6-(2-Hydroxyethyl)adenosine	Nucleotide And Its metabolomics	Nucleotide and Its metabolomics	4338-48-1	3	1217200	1140500	1272900	500210	533430	509430	1.14532	0.425018	-1.2344	down
MEDP1955	C10H13N5O3	3'-Deoxyadenosine	Nucleotide And Its metabolomics	Nucleotide and Its metabolomics	73-03-0	3	4532000	4469300	4268500	859560	1063300	810320	1.14299	0.20597	-2.27949	down
MEDP1961	C15H21N5O8	Ribosyladenosine	Nucleotide And Its metabolomics	Nucleotide and Its metabolomics	-	3	797540	831390	810170	2502200	3326200	2702200	1.139	3.49744	1.8063	up
MEDP1966	C6H11NO2S	S-Allyl-L-cysteine	Amino acid and Its metabolomics	Amino acid derivatives	21593-77-1	3	1235100	1056200	1164200	56094	76312	65091	1.14673	0.0571544	-4.12899	down
MEDP1968	C10H22N2O4	L-Lysine-Butanoic Acid	Amino acid and Its metabolomics	Amino acid derivatives	80407-71-2	3	43978000	45032000	52001000	174070000	184920000	157220000	1.14272	3.66078	1.87215	up
MEDP1974	C7H13NO2	1-Methylpiperidine-2-carboxylic acid	Amino acid and Its metabolomics	Amino acid derivatives	7730-87-2	3	6036800	5599100	5944400	18241000	21286000	22346000	1.14345	3.51945	1.81535	up
MEDP1981	C9H7NO2	2,8-Quinolinediol	Heterocyclic compounds	Heterocyclic compounds	15450-76-7	3	64474	62776	94390	167390	163660	243090	1.0723	2.59042	1.37318	up
MEDP1986	C10H16N2O5	Glu-Pro	Amino acid and Its metabolomics	Small Peptide	41745-47-5	3	33216000	29876000	31326000	2711100	2971300	2767600	1.14889	0.0894956	-3.48204	down
MEDP1987	C11H18N4O3	His-Val	Amino acid and Its metabolomics	Small Peptide	76019-15-3	3	701190	552490	556900	9	9	9	1.14945	1.49123e-05	-16.0331	down
MEDP2035	C11H11NO3	Cinnamoylglycine	Organic acid And Its derivatives	Organic acid And Its derivatives	16534-24-0	3	98788	109170	113150	9	9	9	1.14949	8.40839e-05	-13.5378	down
MEDP2037	C11H13NO3	2-((3-Oxo-3-phenylpropyl)amino)acetic acid	Amino acid and Its metabolomics	Amino acids	56613-60-6	3	510670	497870	460280	10865	9062.7	14227	1.14661	0.0232532	-5.42643	down
MEDP2038	C10H13NO4	3-O-Methyldopa	Alcohol and amines	Polyamines	300-48-1	3	36652	37478	40733	367970	337040	401880	1.1479	9.63661	3.26853	up
MEDP2049	C16H17N3O5	N-Benzoyl-2'-deoxycytidine	Nucleotide And Its metabolomics	Nucleotide and Its metabolomics	4836-13-9	3	91117	93520	88584	9	9	9	1.14952	9.88211e-05	-13.3048	down
MEDP2058	C8H11N	Phenethylamine	Alcohol and amines	Amines	64-04-0	3	964780	919720	1004100	115570	159310	216680	1.12623	0.170172	-2.55493	down
