# Supplementary material for: Bacillus velezensis EEAM 10B Strengthens Nutrient Metabolic Process in Black Soldier Fly Larvae (Hermetia illucens) via Changing Gut Microbiome and Metabolic Pathways
Source: Front Nutr. 2022 May 19;9:880488. doi: 10.3389/fnut.2022.880488 (PMC9161358; doi:10.3389/fnut.2022.880488)
Supplement: Supplementary file 3 [file Data_Sheet_3.xlsx]

## Sheet: GF_vs_GF+10B
Index	Formula	Compounds	Class I	Class II	CAS	Level	GF-1	GF-2	GF-3	GF+10B-1	GF+10B-2	GF+10B-3	VIP	Fold_Change	Log2FC	Type
MEDN0004	C6H12N2O4S2	L-Cystine	Amino acid and Its metabolomics	Amino acids	56-89-3	3	18874	18895	20007	58608	76679	60077	1.14281	3.3814	1.75762	up
MEDN0005	C4H9NO3	L-Threonine	Amino acid and Its metabolomics	Amino acids	72-19-5	1	12637000	12304000	13969000	1843000	1971400	1505700	1.1502	0.136728	-2.87062	down
MEDN0018	C3H7NO3	L-Serine	Amino acid and Its metabolomics	Amino acids	56-45-1	3	3644000	3610200	3516200	1364200	1324800	1248500	1.1531	0.365585	-1.45172	down
MEDN0024	C9H10ClNO3	3-Chloro-L-Tyrosine	Amino acid and Its metabolomics	Amino acid derivatives	7423-93-0	3	16937	11902	16744	28798	41721	31427	1.07222	2.23649	1.16124	up
MEDN0025	C6H10O5	3-Hydroxy-3-Methylpentane-1,5-Dioic Acid	Amino acid and Its metabolomics	Amino acid derivatives	503-49-1	1	1373900	1437400	1544000	533870	487710	531800	1.15034	0.356664	-1.48736	down
MEDN0026	C9H10INO3	3-Iodo-L-Tyrosine	Amino acid and Its metabolomics	Amino acid derivatives	70-78-0	3	22826	19848	28493	42493	66434	52539	1.06882	2.26883	1.18195	up
MEDN0028	C5H9NO5	4-Hydroxy-L-Glutamic Acid	Amino acid and Its metabolomics	Amino acid derivatives	3913-68-6	3	12290	24690	27196	226430	261360	269360	1.13198	11.798	3.56047	up
MEDN0032	C4H6N4O3	Allantoin	Organic acid And Its derivatives	Organic acid And Its derivatives	97-59-6	3	890390	781580	730400	1791300	2178500	1908000	1.13568	2.44667	1.29082	up
MEDN0036	C6H12N2O3	Ala-Ala	Amino acid and Its metabolomics	Small Peptide	923-16-0	3	59102	61717	65412	1033000	975310	947190	1.15451	15.8701	3.98824	up
MEDN0041	C8H15NO3	Hexanoyl Glycine	Amino acid and Its metabolomics	Amino acid derivatives	24003-67-6	1	1579000	1650900	1542600	66280	68212	52433	1.15331	0.0391671	-4.67421	down
MEDN0042	C4H8N2O3	L-Asparagine Anhydrous	Amino acid and Its metabolomics	Amino acids	70-47-3	2	3386500	3611700	3792600	1528900	1287500	1299100	1.14439	0.38139	-1.39066	down
MEDN0044	C7H14N2O4S	L-Cystathionine	Amino acid and Its metabolomics	Amino acid derivatives	56-88-2	3	6991600	7971800	7615600	2092900	1946800	2565200	1.14251	0.292524	-1.77337	down
MEDN0053	C6H9NO5	N-Acetylaspartate	Amino acid and Its metabolomics	Amino acid derivatives	997-55-7	3	33052	32494	43330	328310	166520	208780	1.12349	6.46249	2.69209	up
MEDN0058	C11H19NO9	N-Acetylneuraminic Acid(SA)	Amino acid and Its metabolomics	Amino acid derivatives	131-48-6	3	2296100	2059200	2429900	6044200	4246100	4724300	1.10873	2.21285	1.1459	up
MEDN0059	C8H16N2O3	N-Glycyl-L-Leucine	Amino acid and Its metabolomics	Amino acid derivatives	869-19-2	1	452790	476480	485920	79106	91013	98870	1.15108	0.190073	-2.39538	down
MEDN0061	C10H11NO3	N-Phenylacetylglycine	Amino acid and Its metabolomics	Amino acid derivatives	500-98-1	1	18966	22141	20712	281450	288600	321330	1.1537	14.4192	3.84992	up
MEDN0065	C3H8NO6P	O-Phospho-L-Serine	Amino acid and Its metabolomics	Amino acid derivatives	407-41-0	2	52394	34843	47565	103740	118150	142910	1.10371	2.70619	1.43626	up
MEDN0083	C9H10O5	4-Hydroxy-3,5-dimethoxybenzoic acid	Benzene and substituted derivatives	Phenolic acids	530-57-4	1	56282	49339	59722	7521.7	6633.7	8819.6	1.14894	0.138954	-2.84733	down
MEDN0085	C8H6O3	Benzoylformic Acid	Benzene and substituted derivatives	Phenolic acids	611-73-4	1	69864	65025	69563	291910	272710	412310	1.13895	4.77829	2.25649	up
MEDN0086	C8H6O4	Terephthalic Acid	Benzene and substituted derivatives	Phenolic acids	100-21-0	1	58801	82141	60338	130020	111790	202030	1.01649	2.20509	1.14084	up
MEDN0089	C7H6O4	2,5-Dihydroxy Benzoic Acid	Benzene and substituted derivatives	Phenolic acids	490-79-9	1	181950	189560	190070	70398	88176	90240	1.13354	0.443061	-1.17442	down
MEDN0092	C8H8O4	3,4-Dihydroxybenzeneacetic Acid	Benzene and substituted derivatives	Phenolic acids	102-32-9	3	25475	28020	27192	9	9	9	1.15488	0.000334626	-11.5452	down
MEDN0097	C8H8O3	P–Hydroxyphenyl Acetic Acid	Benzene and substituted derivatives	Phenolic acids	156-38-7	1	64049	64240	57916	16940	26339	23017	1.11891	0.356038	-1.4899	down
MEDN0100	C6H5NO3	6-Hydroxynicotinic Acid	Heterocyclic compounds	Pteridines and derivatives	5006-66-6	3	595190	768510	551720	3209200	2781800	2971200	1.1437	4.67897	2.22619	up
MEDN0109	C24H40O4	Hyodeoxycholic acid	Bile acids	Bile acids	83-49-8	1	1445800	1370000	1628200	9	9	9	1.15485	6.07561e-06	-17.3285	down
MEDN0120	C6H14O6	Dulcitol	Carboxylic acids and derivatives	Sugar alcohols	608-66-2	3	18932000	17236000	20006000	76600	79098	68305	1.15459	0.00398766	-7.97024	down
MEDN0132	C10H16N2O3S	Biotin	CoEnzyme and vitamins	CoEnzyme and vitamins	58-85-5	1	20837	18011	23407	49722	51322	44222	1.1311	2.3334	1.22244	up
MEDN0148	C10H14N2O6	5-Methyluridine	Nucleotide And Its metabolomics	Nucleotide and Its metabolomics	1463-10-1	3	41277	32679	36104	103810	84648	108700	1.1312	2.69996	1.43294	up
MEDN0151	C5H5N5	Adenine	Nucleotide And Its metabolomics	Nucleotide and Its metabolomics	73-24-5	1	17372	21572	17197	42989	30521	41408	1.08349	2.04695	1.03348	up
MEDN0153	C10H14N5O7P	Adenosine 5'-Monophosphate	Nucleotide And Its metabolomics	Nucleotide and Its metabolomics	61-19-8	1	4799000	3494800	3984600	10230000	11132000	6177200	1.02298	2.2429	1.16536	up
MEDN0156	C9H14N3O8P	Cytidine-5-Monophosphate	Nucleotide And Its metabolomics	Nucleotide and Its metabolomics	63-37-6	3	121000	101210	93657	378790	373360	246380	1.11164	3.16124	1.66049	up
MEDN0166	C21H27N7O14P2	Nicotinic Acid Adenine Dinucleotide	Nucleotide And Its metabolomics	Nucleotide and Its metabolomics	53-84-9	1	104580	123860	104690	624450	1172300	522310	1.11537	6.96143	2.79938	up
MEDN0168	C10H14N2O5	Thymidine	Nucleotide And Its metabolomics	Nucleotide and Its metabolomics	50-89-5	1	9	9	9	854830	741840	758410	1.15488	87225.2	16.4125	up
MEDN0170	C9H14N2O12P2	Uridine 5’-Diphosphate	Nucleotide And Its metabolomics	Nucleotide and Its metabolomics	58-98-0	3	9	9	9	66317	100710	136680	1.15368	11248.4	13.4574	up
MEDN0195	C8H10NO6P	Pyridoxal 5'-Phosphate	Heterocyclic compounds	Pteridines and derivatives	54-47-7	1	32025	34968	36931	149160	146070	94435	1.12381	3.74952	1.90671	up
MEDN0196	C14H6N2O8	Pyrroloquinoline Quinone	Organic acid And Its derivatives	Organic acid And Its derivatives	72909-34-3	3	444160	294960	420530	133060	124140	88765	1.10702	0.298336	-1.74499	down
MEDN0206	C5H8O5	Citramalic Acid	Organic acid And Its derivatives	Organic acid And Its derivatives	597-44-4	3	33620000	27020000	30493000	6776000	8284400	8214500	1.14487	0.255395	-1.9692	down
MEDN0210	C6H12O5	1,5-Anhydro-D-Glucitol	Carboxylic acids and derivatives	Sugar alcohols	154-58-5	3	599140	538060	541040	148300	144400	160510	1.15195	0.270051	-1.8887	down
MEDN0212	C4H10O4	Dl-Threitol	Carboxylic acids and derivatives	Sugar alcohols	7493-90-5	3	29950	37622	26824	8221	5233.2	6574.4	1.13002	0.212176	-2.23666	down
MEDN0213	C6H14O6	D-Sorbitol	Carboxylic acids and derivatives	Sugar alcohols	50-70-4	3	18932000	17236000	20006000	76600	79098	68305	1.15459	0.00398766	-7.97024	down
MEDN0222	C18H32O16	D-Melezitose	Carboxylic acids and derivatives	Sugars	597-12-6	3	481340	499690	589690	221330	125860	155370	1.10473	0.319955	-1.64406	down
MEDN0232	C6H12O5	L-Rhamnose	Carboxylic acids and derivatives	Sugars	3615-41-6	1	599140	538060	541040	148300	144400	160510	1.15195	0.270051	-1.8887	down
MEDN0235	C8H15NO6	N-Acetyl-D-Glucosamine	Carboxylic acids and derivatives	Sugar derivatives	7512-17-6	3	97596	83122	72533	23210	28879	43142	1.07289	0.376034	-1.41106	down
MEDN0237	C6H10O7	D-Glucoronic Acid	Carboxylic acids and derivatives	Sugar acids	6556-12-3	3	1959700	2077000	1894500	1112000	880940	967170	1.13044	0.499074	-1.00267	down
MEDN0239	C6H12O7	D-Gluconic Acid	Carboxylic acids and derivatives	Sugar acids	526-95-4	1	423330	457410	511090	1357700	1604300	2161700	1.12604	3.68127	1.8802	up
MEDN0245	C9H17NO5	Pantothenate	CoEnzyme and vitamins	CoEnzyme and vitamins	79-83-4	1	3383900	3458400	3327300	145540000	143070000	144760000	1.15488	42.6143	5.41326	up
MEDN0248	C8H8N2O3	Nicotinuric Acid	CoEnzyme and vitamins	CoEnzyme and vitamins	583-08-4	2	12581	9243.1	15567	85050	84701	81086	1.14101	6.70847	2.74598	up
MEDN0265	C9H7NO2	Indole-2-Carboxylic Acid	Heterocyclic compounds	Indole and Its derivatives	1477-50-5	3	9	9	9	159630	161170	224710	1.1546	20204.1	14.3024	up
MEDN0282	C5H4O3	2–Furanoic Acid	Organic acid And Its derivatives	Organic acid And Its derivatives	88-14-2	2	233620	263740	234960	615460	562270	598100	1.14829	2.42494	1.27795	up
MEDN0284	C6H12O3	2-Hydroxyisocaproic Acid	Organic acid And Its derivatives	Organic acid And Its derivatives	498-36-2	3	588130	608620	553760	28021	26024	34265	1.153	0.0504482	-4.30905	down
MEDN0285	C5H8O4	2-Methylsuccinic Acid	Organic acid And Its derivatives	Organic acid And Its derivatives	498-21-5	3	59680	49708	62852	142940	160250	159860	1.14007	2.6884	1.42675	up
MEDN0290	C5H10O3	3-Hydroxy-3-Methyl Butyric Acid	Organic acid And Its derivatives	Organic acid And Its derivatives	625-08-1	3	3525800	3503200	3421900	422340	412390	482280	1.15361	0.126019	-2.98829	down
MEDN0293	C3H6O3	3-Hydroxypropanoic Acid	Organic acid And Its derivatives	Organic acid And Its derivatives	503-66-2	2	904030	789820	954500	153410	219660	206630	1.14002	0.218891	-2.19172	down
MEDN0296	C5H11N3O2	4-Guanidinobutyric Acid	Organic acid And Its derivatives	Organic acid And Its derivatives	463-00-3	3	63734	42040	55264	302560	225420	214730	1.13003	4.61202	2.2054	up
MEDN0299	C6H10O4	Adipic Acid	Organic acid And Its derivatives	Organic acid And Its derivatives	124-04-9	1	2082300	2171800	2191300	855380	894170	850590	1.15351	0.40341	-1.30968	down
MEDN0301	C9H8O4	Caffeic Acid	Organic acid And Its derivatives	Organic acid And Its derivatives	331-39-5	1	144890	140420	140520	389090	324510	424370	1.13994	2.67236	1.41811	up
MEDN0314	C5H8O4	Glutaric Acid	Organic acid And Its derivatives	Organic acid And Its derivatives	110-94-1	3	59680	49708	62852	142940	160250	159860	1.14007	2.6884	1.42675	up
MEDN0317	C9H9NO3	Hippuric Acid	Organic acid And Its derivatives	Organic acid And Its derivatives	495-69-2	1	1430600	1464600	1466500	2941800	2536600	3246000	1.13051	2.00023	1.00017	up
MEDN0323	C10H7NO3	Kynurenic Acid	Amino acid and Its metabolomics	Amino acid derivatives	492-27-3	3	183950	187100	165750	2086500	1702200	2103400	1.15241	10.9763	3.45633	up
MEDN0325	C3H6O3	L-Lactic Acid	Organic acid And Its derivatives	Organic acid And Its derivatives	79-33-4	3	904030	789820	954500	153410	219660	206630	1.14002	0.218891	-2.19172	down
MEDN0326	C4H6O6	L-Tartaric Acid	Organic acid And Its derivatives	Organic acid And Its derivatives	87-69-4	3	362980	421990	398690	161940	175410	142490	1.13946	0.405387	-1.30263	down
MEDN0328	C4H9NO3	L-Homoserine	Organic acid And Its derivatives	Organic acid And Its derivatives	672-15-1	3	12637000	12304000	13969000	1843000	1971400	1505700	1.1502	0.136728	-2.87062	down
MEDN0334	C8H8O3	Mandelic Acid	Organic acid And Its derivatives	Organic acid And Its derivatives	90-64-2	3	64049	64240	57916	16940	26339	23017	1.11891	0.356038	-1.4899	down
MEDN0336	C11H12N2O4	N'-Formylkynurenine	Amino acid and Its metabolomics	Amino acid derivatives	1022-31-7	1	584180	629440	664800	28119	24010	19623	1.15218	0.0381981	-4.71036	down
MEDN0338	C9H10O3	Phenyllactate(Pla)	Organic acid And Its derivatives	Organic acid And Its derivatives	828-01-3	1	1922400	1911800	1922900	945460	769740	1084600	1.11401	0.486321	-1.04002	down
MEDN0340	C5H5NO2	Pyrrole-2-Carboxylic Acid	Organic acid And Its derivatives	Organic acid And Its derivatives	634-97-9	3	28223	27254	19413	138060	162670	130310	1.14092	5.75564	2.52498	up
MEDN0342	C10H18O4	Sebacate	Organic acid And Its derivatives	Organic acid And Its derivatives	111-20-6	1	55051	65690	58339	9824.6	12642	15405	1.13709	0.211479	-2.24142	down
MEDN0344	C8H14O4	Subericacid	Organic acid And Its derivatives	Organic acid And Its derivatives	505-48-6	1	2284800	2285100	2240500	699270	734960	657750	1.15318	0.307174	-1.70287	down
MEDN0364	C23H48NO7P	LPE(18:0/0:0)	GP	LPE	-	1	11116000	8135500	8046500	5139700	4586100	3351700	1.05375	0.479064	-1.06171	down
MEDN0372	C19H39O7P	LPA(0:0/16:0)	GP	LPA	-	3	118870	110850	112900	321700	267450	272210	1.14456	2.51404	1.33001	up
MEDN0385	C12H24O2	FFA(12:0)	FA	FFA	143-07-7	3	29055000	30601000	31357000	98689000	98892000	92422000	1.15325	3.18639	1.67192	up
MEDN0387	C11H22O2	FFA(11:0)	FA	FFA	112-37-8	3	9	9	9	12570	11678	12268	1.15489	1352.44	10.4014	up
MEDN0390	C20H30O2	EPA	FA	Oxidized lipids	10417-94-4	2	17491000	15203000	16628000	45472000	50651000	40214000	1.14137	2.76422	1.46687	up
MEDN0391	C22H32O2	DHA	FA	Oxidized lipids	6217-54-5	1	5439000	4424700	4948700	11708000	9653100	10146000	1.12817	2.12708	1.08887	up
MEDN0396	C10H20O2	FFA(10:0)	FA	FFA	334-48-5	3	44416	47927	43657	344130	308160	301560	1.15341	7.0136	2.81016	up
MEDN0403	C6H6N2O2	Urocanic Acid	Organic acid And Its derivatives	Organic acid And Its derivatives	104-98-3	1	24865	30989	37315	1335600	940170	1088000	1.15079	36.104	5.17409	up
MEDN0413	C5H8O4	Ethylmalonate	Organic acid And Its derivatives	Organic acid And Its derivatives	601-75-2	1	59680	49708	62852	142940	160250	159860	1.14007	2.6884	1.42675	up
MEDN0415	C8H7NO3	2-(Formylamino)Benzoic Acid	Benzene and substituted derivatives	Phenolic acids	3342-77-6	3	45036	42827	35393	166720	153880	143600	1.14542	3.76615	1.91309	up
MEDN0416	C5H10N2O3	Ureidoisobutyric Acid	Organic acid And Its derivatives	Organic acid And Its derivatives	2905-86-4	3	30709	28734	31519	328780	243150	404250	1.14573	10.7317	3.42381	up
MEDN0419	C9H13N2O9P	Uridine 5-Monophosphate	Nucleotide And Its metabolomics	Nucleotide and Its metabolomics	58-97-9	1	252170	146800	279280	1998600	2044200	725010	1.06524	7.02958	2.81344	up
MEDN0432	C6H12O3	5-Hydroxyhexanoic Acid	Organic acid And Its derivatives	Organic acid And Its derivatives	185956-02-9	3	1394100	1369000	1435600	62151	46727	55619	1.15327	0.0391781	-4.67381	down
MEDN0460	C9H23N3O	N8-Acetylspermidine	Amino acid and Its metabolomics	Amino acid derivatives	34450-15-2	3	57199	60296	58908	415560	424150	338040	1.1514	6.67647	2.73909	up
MEDN0470	C6H8O5	Oxoadipic Acid	Organic acid And Its derivatives	Organic acid And Its derivatives	3184-35-8	1	4111200	4015500	3547500	135920	118270	160540	1.15289	0.0355253	-4.81501	down
MEDN0472	C6H6N4O3	1-Methyluric Acid	Amino acid and Its metabolomics	Amino acid derivatives	708-79-2	1	12962	11759	13588	47206	37305	37407	1.14174	3.18249	1.67016	up
MEDN0496	C7H13NO3S	N-Acetylmethionine	Amino acid and Its metabolomics	Amino acid derivatives	65-82-7	3	483310	477100	501310	192770	156980	185090	1.14536	0.365898	-1.45049	down
MEDN0498	C5H11O8P	Ribulose-5-Phosphate	Carboxylic acids and derivatives	Phosphate sugars	4300-28-1	3	13879000	14904000	13589000	957610	1374700	1208600	1.15064	0.0835672	-3.58092	down
MEDN0538	C15H24N2O17P2	UDP-glucose	Nucleotide And Its metabolomics	Nucleotide and Its metabolomics	133-89-1	3	5961200	5729900	5156300	12975000	11779000	11995000	1.14453	2.18129	1.12518	up
MEDN0539	C23H39NO19	3'-Sialyllactose	Carboxylic acids and derivatives	Sugars	35890-38-1	1	119780	121780	117840	53295	47668	61840	1.13446	0.452986	-1.14246	down
MEDN0540	C6H7N5O	1-Methylguanine	Nucleotide And Its metabolomics	Nucleotide and Its metabolomics	938-85-2	3	38363	32684	34876	98822	85584	118680	1.13213	2.86138	1.51671	up
MEDN0561	C11H16N2O8	N-Acetylaspartylglutamic acid	Amino acid and Its metabolomics	Amino acid derivatives	3106-85-2	3	275790	322960	284060	976800	707720	868630	1.13253	2.89207	1.5321	up
MEDN0589	C6H13NO3S	Cyclamic acid	Organic acid And Its derivatives	Organic acid And Its derivatives	100-88-9	3	6836100	7012200	7094800	22053000	18185000	20945000	1.14819	2.92139	1.54666	up
MEDN0602	C10H14N5O7P	deoxyguanosine 5'-monophosphate(dGMP)	Nucleotide And Its metabolomics	Nucleotide and Its metabolomics	902-04-5	3	4799000	3494800	3984600	10230000	11132000	6177200	1.02298	2.2429	1.16536	up
MEDN0604	C14H26O4	Tetradecanedioic acid	FA	FFA	821-38-5	1	2885200	2874300	2922900	764120	735790	715830	1.15439	0.255199	-1.97031	down
MEDN0641	C5H11O8P	Ribose 1-phosphate	Carboxylic acids and derivatives	Phosphate sugars	14075-00-4	3	246570	228590	237920	746840	632520	731670	1.14876	2.96044	1.56581	up
MEDN0648	C7H6O3	2,5-Dihydroxybenzaldehyde	Benzene and substituted derivatives	Benzene and substituted derivatives	1194-98-5	3	63649	70472	63263	105460	152310	184280	1.06095	2.23954	1.1632	up
MEDN0657	C5H11O8P	D-Xylulose 5-phosphate	Carboxylic acids and derivatives	Phosphate sugars	4212-65-1	3	13879000	14904000	13589000	957610	1374700	1208600	1.15064	0.0835672	-3.58092	down
MEDN0658	C16H30O4	Hexadecanedioic acid	FA	FFA	505-54-4	1	7236500	7375100	6871600	1238600	1099300	1007000	1.15219	0.155698	-2.68317	down
MEDN0689	C6H4O5	2,5-Furandicarboxylicacid	Organic acid And Its derivatives	Organic acid And Its derivatives	3238-40-2	3	174490	209560	203180	66206	78004	35435	1.07222	0.305919	-1.70878	down
MEDN0720	C10H11NO3	N-(2-Methylbenzoyl)glycine	Amino acid and Its metabolomics	Amino acid derivatives	42013-20-7	1	18966	22141	20712	281450	288600	321330	1.1537	14.4192	3.84992	up
MEDN0731	C14H22O	4-tert-Octylphenol	Benzene and substituted derivatives	Phenolics	140-66-9	1	8785.5	7760.1	8245.7	4221.9	4052.8	3537.8	1.13786	0.476478	-1.06952	down
MEDN0741	CH4O3S	Methanesulfonic acid	Organic acid And Its derivatives	Sulfonic acids	75-75-2	3	869050	913120	697830	2075300	2360800	2105100	1.13438	2.63758	1.39922	up
MEDN0747	C14H22O	2,4-Di-tert-butylphenol	Benzene and substituted derivatives	Phenolics	96-76-4	1	8785.5	7760.1	8245.7	4221.9	4052.8	3537.8	1.13786	0.476478	-1.06952	down
MEDN0753	C20H32O3	(±)16-HETE	FA	Oxidized lipids	128914-46-5	3	33970	27933	37912	154650	111750	116510	1.13243	3.8362	1.93968	up
MEDN0755	C20H32O3	(±)17-HETE	FA	Oxidized lipids	128914-47-6	3	33970	27933	37912	154650	111750	116510	1.13243	3.8362	1.93968	up
MEDN0757	C20H32O3	(±)18-HETE	FA	Oxidized lipids	133268-58-3	3	33970	27933	37912	154650	111750	116510	1.13243	3.8362	1.93968	up
MEDN0758	C22H32O3	(±)4-HDHA	FA	Oxidized lipids	90906-40-4	3	8644.3	8202	9555.5	31269	26297	26536	1.14637	3.18546	1.6715	up
MEDN0767	C18H32O3	12,13-EpOME	FA	Oxidized lipids	-	3	1138600	1236600	1337700	6714000	5038300	5281900	1.14521	4.58784	2.19782	up
MEDN0768	C18H30O3	13-oxoODE	FA	Oxidized lipids	54739-30-9	3	9480400	9692100	9663600	38594000	28709000	30892000	1.14292	3.40528	1.76777	up
MEDN0772	C22H32O3	16(17)-EpDPE	FA	Oxidized lipids	155073-46-4	3	9	9	9	33267	23670	21745	1.15434	2914.15	11.5089	up
MEDN0774	C20H32O3	19(S)-HETE	FA	Oxidized lipids	115461-40-0	3	376030	383540	340350	3172	1259.5	3419.6	1.14537	0.00713788	-7.13029	down
MEDN0775	C20H32O3	20-HETE	FA	Oxidized lipids	79551-86-3	1	376030	383540	340350	3172	1259.5	3419.6	1.14537	0.00713788	-7.13029	down
MEDN0778	C20H32O3	5,6-EET	FA	Oxidized lipids	87173-80-6	3	1915.4	1938.2	2168.8	7774.8	7620.5	5527.2	1.13477	3.47411	1.79664	up
MEDN0783	C18H32O3	9,10-EpOME	FA	Oxidized lipids	-	3	1138600	1236600	1337700	6714000	5038300	5281900	1.14521	4.58784	2.19782	up
MEDN0784	C18H30O3	9-oxoODE	FA	Oxidized lipids	54232-59-6	3	9480400	9692100	9663600	38594000	28709000	30892000	1.14292	3.40528	1.76777	up
MEDN0810	C7H12O3	4-Hydroxycyclohexylcarboxylic acid	Organic acid And Its derivatives	Organic acid And Its derivatives	3685-26-5	3	87241	108930	101360	351620	313000	357770	1.14599	3.43625	1.78083	up
MEDN0811	C9H18O2	FFA(9:0)	FA	FFA	112-05-0	1	15711	15522	18713	93780	91580	94754	1.15216	5.60834	2.48757	up
MEDN0816	C9H9NO4	4-Hydroxyhippurate	Amino acid and Its metabolomics	Amino acid derivatives	2482-25-9	1	273280	267310	273220	647530	555780	764460	1.13009	2.41797	1.2738	up
MEDN0820	C5H8O5	3-Hydroxyglutaric acid	Organic acid And Its derivatives	Organic acid And Its derivatives	638-18-6	3	19590000	18126000	16341000	4674000	4596800	4575500	1.15153	0.256143	-1.96498	down
MEDN0825	C15H30O2	13-methylmyristic acid	FA	FFA	2485-71-4	1	3638.4	5981.6	6390.1	10915	10066	13391	1.03297	2.14689	1.10225	up
MEDN0832	C6H14NO8P	D-Glucosamine 6-Phosphate	Carboxylic acids and derivatives	Phosphate sugars	3616-42-0	2	1195000	1081500	1322800	341030	419810	484280	1.12809	0.345934	-1.53143	down
MEDN0834	C8H13NO6	O-Succinyl-L-Homoserine	Amino acid and Its metabolomics	Amino acid derivatives	1492-23-5	3	46418	31044	43760	359080	388570	356670	1.14734	9.1099	3.18743	up
MEDN0843	C5H9N3O4	N-Amidino-L-Aspartate	Amino acid and Its metabolomics	Amino acid derivatives	6133-30-8	3	40551	59609	61153	537400	482720	513140	1.14678	9.50488	3.24867	up
MEDN0848	C10H11NO	Indole-3-Ethanol	Benzene and substituted derivatives	Benzene and substituted derivatives	526-55-6	1	9	9	9	17650	16957	22430	1.1546	2112.48	11.0447	up
MEDN0851	C11H9NO3	Indole-3-Pyruvic Acid	Organic acid And Its derivatives	Organic acid And Its derivatives	392-12-1	3	9	9	9	44253	34670	40281	1.15477	4414.96	12.1082	up
MEDN1004	C9H11N5O3	L-Sepiapterin	Heterocyclic compounds	Pteridines and derivatives	17094-01-8	3	48567	44515	62650	388070	315710	324470	1.14586	6.60269	2.72305	up
MEDN1009	C8H8O3	3-hydroxyphenylacetic acid	Organic acid And Its derivatives	Organic acid And Its derivatives	621-37-4	1	74740	63292	57083	21313	22439	25513	1.13612	0.354996	-1.49413	down
MEDN1012	C6H7N5O	7-Methylguanine	Nucleotide And Its metabolomics	Nucleotide and Its metabolomics	578-76-7	1	38363	32684	34876	98822	85584	118680	1.13213	2.86138	1.51671	up
MEDN1041	C18H30O4	9(S)-HpOTrE	FA	Oxidized lipids	111004-08-1	1	312050	325300	283680	1580700	1154400	1211800	1.14287	4.28531	2.0994	up
MEDN1045	C6H5N5O2	2-Amino-4,6-pteridinediol	Nucleotide And Its metabolomics	Nucleotide and Its metabolomics	119-44-8	3	9	9	9	45765	54903	55113	1.15477	5769.67	12.4943	up
MEDN1052	C5H8O5	2-Hydroxyglutaric acid	Organic acid And Its derivatives	Organic acid And Its derivatives	13095-48-2	1	33620000	27020000	30493000	6776000	8284400	8214500	1.14487	0.255395	-1.9692	down
MEDN1057	C5H12O9P2	2-Methyl-d-erythritol 2,4-cyclodiphosphate	Carboxylic acids and derivatives	Phosphate sugars	143488-44-2	3	8442.4	11275	18210	34491	89682	55297	1.04739	4.73194	2.24243	up
MEDN1069	C18H28O2	FFA(18:4)	FA	FFA	2012-14-8	3	720830	811790	815190	3108500	2917000	2882500	1.1522	3.79417	1.92379	up
MEDN1078	C18H34O3	cis-EODA	FA	Oxidized lipids	2443-39-2	1	14831000	15855000	14533000	7025600	6092600	5762600	1.14246	0.417541	-1.26001	down
MEDN1079	C22H32O2	FFA(22:6)	FA	FFA	25167-62-8	3	5439000	4424700	4948700	11708000	9653100	10146000	1.12817	2.12708	1.08887	up
MEDN1087	C15H24N2O17P2	UDP-D-galactose	Carboxylic acids and derivatives	Sugars	2956-16-3	3	5961200	5729900	5156300	12975000	11779000	11995000	1.14453	2.18129	1.12518	up
MEDN1093	C7H12O5	2-isopropylmalate	Organic acid And Its derivatives	Organic acid And Its derivatives	3237-44-3	1	9	9	9	265360	167270	266480	1.15441	25893	14.6603	up
MEDN1098	C6H12O3	2-ethyl-2-hydroxybutyric acid	Organic acid And Its derivatives	Organic acid And Its derivatives	3639-21-2	3	2366200	2225700	2379400	62917	46834	67917	1.15257	0.0254856	-5.29417	down
MEDN1111	C12H24O3	12-Hydroxydodecanoic acid	FA	FFA	505-95-3	1	20826	15007	13364	51716	48348	41535	1.11307	2.8782	1.52517	up
MEDN1114	C5H8O5	D-Ribono-1,4-lactone	Carboxylic acids and derivatives	Sugar acids	5336-08-3	3	19590000	18126000	16341000	4674000	4596800	4575500	1.15153	0.256143	-1.96498	down
MEDN1141	C24H38O4	Apocholic acid	Bile acids	Bile acids	641-81-6	1	42812	44146	37219	9	9	9	1.15484	0.000217432	-12.1672	down
MEDN1144	C18H32O3	9(S)-HODE	FA	Oxidized lipids	73543-67-6	1	514340	522690	508970	1617100	1586400	1530700	1.15432	3.06223	1.61458	up
MEDN1159	C15H28O2	FFA(15:1)	FA	FFA	84743-29-3	1	335510	419770	434890	148330	153520	193030	1.11656	0.415806	-1.26602	down
MEDN1183	C11H14O4	Multifidol	Benzene and substituted derivatives	Phenolics	125074-06-8	2	171480	154080	158360	64534	52534	48203	1.13824	0.341525	-1.54993	down
MEDN1235	C7H11NO5	L-2-amino-6-oximelic acid	Organic acid And Its derivatives	Organic acid And Its derivatives	75650-93-0	3	907590	1340300	998110	4452100	3264000	4438200	1.12415	3.74439	1.90473	up
MEDN1236	C15H21N5O13P2	Cyclic ADP ribose	Nucleotide And Its metabolomics	Nucleotide and Its metabolomics	119340-53-3	1	1480500	1242500	1500000	3652200	4920600	4037900	1.13333	2.98619	1.57831	up
MEDN1239	C10H13O10P	5-O-(1-carboxyvinyl) -3-phosphate	Organic acid And Its derivatives	Phosphoric acids	89771-75-5	3	1187700	1176200	1351000	6267900	9410900	3528900	1.08402	5.17045	2.37029	up
MEDN1264	C27H48NO7P	LPE(0:0/22:4)	GP	LPE	-	3	1071600	977040	1064600	174250	138940	157540	1.15145	0.151203	-2.72545	down
MEDN1265	C27H48NO7P	LPE(22:4/0:0)	GP	LPE	-	3	1071600	977040	1064600	174250	138940	157540	1.15145	0.151203	-2.72545	down
MEDN1267	C27H46NO7P	LPE(0:0/22:5)	GP	LPE	-	3	1028000	960770	1029300	234260	171880	216930	1.14637	0.206447	-2.27616	down
MEDN1268	C27H46NO7P	LPE(22:5/0:0)	GP	LPE	-	3	1028000	960770	1029300	234260	171880	216930	1.14637	0.206447	-2.27616	down
MEDN1269	C27H44NO7P	LPE(0:0/22:6)	GP	LPE	-	3	605030	562620	566260	150630	121040	155010	1.14714	0.24608	-2.0228	down
MEDN1270	C27H44NO7P	LPE(22:6/0:0)	GP	LPE	-	3	605030	562620	566260	150630	121040	155010	1.14714	0.24608	-2.0228	down
MEDN1273	C25H46NO7P	LPE(0:0/20:3)	GP	LPE	-	3	3156500	3079200	3101400	1345900	984600	1221800	1.13431	0.38045	-1.39422	down
MEDN1274	C25H46NO7P	LPE(20:3/0:0)	GP	LPE	-	3	3156500	3079200	3101400	1345900	984600	1221800	1.13431	0.38045	-1.39422	down
MEDN1279	C23H48NO7P	LPE(0:0/18:0)	GP	LPE	-	1	11116000	8135500	8046500	5139700	4586100	3351700	1.05375	0.479064	-1.06171	down
MEDN1288	C20H35NO3	Glycine linoleate	GL	DG	-	1	23865000	23131000	23598000	56231000	65881000	63763000	1.14883	2.63301	1.39672	up
MEDN1299	C7H13NO2	1-Aminocyclohexanoic acid	Organic acid And Its derivatives	Organic acid And Its derivatives	2756-85-6	3	130550	147900	136110	342230	342670	324570	1.15007	2.43504	1.28395	up
MEDN1301	C21H39NO4	N-oleoyl-L-serine	Alcohol and amines	Amines	-	1	126590	77021	86840	5861000	4687800	4241200	1.15028	50.9208	5.67018	up
MEDN1312	C8H8O3	2-hydroxyphenylacetic acid	Organic acid And Its derivatives	Organic acid And Its derivatives	614-75-5	1	14889	13696	14003	35379	33784	35053	1.15256	2.44707	1.29106	up
MEDN1315	C8H8O3	4-Hydroxy-3-methylbenzoic acid	Organic acid And Its derivatives	Organic acid And Its derivatives	499-76-3	1	14889	13696	14003	35379	33784	35053	1.15256	2.44707	1.29106	up
MEDN1322	C7H6O4	2,3-Dihydroxybenzoic acid	Organic acid And Its derivatives	Organic acid And Its derivatives	303-38-8	1	181950	189560	190070	70398	88176	90240	1.13354	0.443061	-1.17442	down
MEDN1326	C6H10O4	2-Methylglutaric Acid	Organic acid And Its derivatives	Organic acid And Its derivatives	18069-17-5	3	174160	180500	214690	64566	66348	63833	1.14609	0.342051	-1.54771	down
MEDN1328	C6H12O3	(S)-Leucic acid	Organic acid And Its derivatives	Organic acid And Its derivatives	13748-90-8	1	1407500	1482000	1501100	66230	47297	67480	1.15173	0.041226	-4.6003	down
MEDN1338	C9H9NO4	2-Hydroxy HippuricAcid	Benzene and substituted derivatives	Phenolic acids	487-54-7	3	273280	267310	273220	647530	555780	764460	1.13009	2.41797	1.2738	up
MEDN1409	C18H36O3	12-Hydroxyoctadecanoic acid	FA	FFA	106-14-9	3	420850	442710	399000	137080	68764	66090	1.10598	0.215383	-2.21502	down
MEDN1418	C18H32O4	(±)9-HpODE	FA	Oxidized lipids	5502-91-0	3	118870	110850	112900	321700	267450	272210	1.14456	2.51404	1.33001	up
MEDN1428	C20H30O4	20-COOH-AA	FA	Oxidized lipids	79551-84-1	3	248380	223230	219850	5438.4	3640.3	5528.2	1.15176	0.0211247	-5.56492	down
MEDN1433	C20H32O4	6-trans-12-epi Leukotriene B4	FA	Oxidized lipids	71548-19-1	2	32893	37406	34066	6383.4	7312.1	8927.8	1.14448	0.216771	-2.20576	down
MEDN1434	C20H32O4	6-trans Leukotriene B4	FA	Oxidized lipids	71652-82-9	1	32893	37406	34066	6383.4	7312.1	8927.8	1.14448	0.216771	-2.20576	down
MEDN1448	C22H32O3	(±)19(20)-EpDPE(A)	FA	Oxidized lipids	-	3	9	9	9	1053700	779270	709910	1.15468	94180.7	16.5231	up
MEDN1462	C22H34O4	(±)13(14)-DiHDPE(A)	FA	Oxidized lipids	1345275-24-2	3	12038	12321	12124	28746	21986	23859	1.12715	2.04454	1.03178	up
MEDN1463	C22H34O4	(±)19(20)-DiHDPE(A)	FA	Oxidized lipids	-	3	10754	10049	8702	63297	48842	49725	1.14631	5.48599	2.45575	up
MEDN1476	C4H8N4O4	Allantoic acid	Amino acid and Its metabolomics	Amino acid derivatives	99-16-1	3	9069.1	7151.1	5331.4	502410	342440	405350	1.1499	58.0096	5.85822	up
MEDN1480	C23H37NO3	N-Arachidonoyl-L-Alanine	Amino acid and Its metabolomics	Amino acid derivatives	401941-73-9	3	21425	16129	14683	4733300	3643600	3619700	1.15329	229.657	7.84334	up
MEDN1499	C6H12O3	2-Hydroxyhexanoic acid	Organic acid And Its derivatives	Organic acid And Its derivatives	6064-63-7	1	1394100	1369000	1435600	62151	46727	55619	1.15327	0.0391781	-4.67381	down
MEDN1512	C9H14N2O6	5,6-Dihydrouridine	Nucleotide And Its metabolomics	Nucleotide and Its metabolomics	5627-05-4	3	24899	37738	22987	86280	68168	106280	1.0875	3.04503	1.60646	up
MEDN1532	C6H10O7	D-Galacturonic Acid	Carboxylic acids and derivatives	Sugar acids	685-73-4	3	1959700	2077000	1894500	1112000	880940	967170	1.13044	0.499074	-1.00267	down
MEDN1533	C5H8O4	Dimethylmalonic acid	Organic acid And Its derivatives	Organic acid And Its derivatives	595-46-0	3	59680	49708	62852	142940	160250	159860	1.14007	2.6884	1.42675	up
MEDN1539	C11H14O5	Genipin	Heterocyclic compounds	Heterocyclic compounds	6902-77-8	3	7214.2	8615.6	9633.7	9	9	9	1.15452	0.00106034	-9.88126	down
MEDN1540	C7H14O8	Gluceptate	Carboxylic acids and derivatives	Sugar acids	17140-60-2	3	18499	22765	24983	88855	105620	82754	1.1405	4.18478	2.06515	up
MEDN1545	C10H14N5O8P	Guanosine-5'-monophosphate	Nucleotide And Its metabolomics	Nucleotide and Its metabolomics	85-32-5	1	441860	460600	506660	738450	1526000	1027300	1.01981	2.33603	1.22406	up
MEDN1556	C4H9NO3	L-Allothreonine	Amino acid and Its metabolomics	Amino acids	28954-12-3	2	12637000	12304000	13969000	1843000	1971400	1505700	1.1502	0.136728	-2.87062	down
MEDN1566	C18H34O4	Octadecanedioic acid	Organic acid And Its derivatives	Organic acid And Its derivatives	871-70-5	1	1781000	1848300	1751700	624080	597870	570200	1.15313	0.333051	-1.58618	down
MEDN1600	C19H39O7P	LPA(16:0/0:0)	GP	LPA	22002-85-3	3	118870	110850	112900	321700	267450	272210	1.14456	2.51404	1.33001	up
MEDN1614	C5H11O8P	D-Arabinose 5-phosphate	Carboxylic acids and derivatives	Phosphate sugars	13137-52-5	3	9067900	10283000	12123000	1776400	2185900	1498600	1.14087	0.173506	-2.52695	down
MEDN1624	C9H9NO4	N-Acetyl-5-aminosalicylic acid	Benzene and substituted derivatives	Phenolic acids	51-59-2	3	9	9	9	732370	630400	698910	1.15488	76358.5	16.2205	up
MEDN1631	C14H22N2O16P2	UDP-xylose	Carboxylic acids and derivatives	Sugars	3616-06-6	3	35536	31471	29721	128330	104970	56816	1.04154	2.9993	1.58462	up
MEDN1639	C9H16N2O6	Glu-Thr	Amino acid and Its metabolomics	Small Peptide	6875-80-5	3	170310	207060	203590	9	9	9	1.15481	4.64748e-05	-14.3932	down
MEDN1643	C21H41O7P	LPA(18:1/0:0)	GP	LPA	-	3	9	9	9	4902400	2164000	2938000	1.15416	370533	18.4992	up
MEDN1658	C10H13NO3	N-Acetyldopamine	Alcohol and amines	Polyamines	2494124	3	146000	150160	160570	18613	13854	7068.5	1.12573	0.0865621	-3.53012	down
MEDN1659	C13H14N2O3	N-acetyl-D-tryptophan	Amino acid and Its metabolomics	Amino acid derivatives	2280-01-5	3	9	9	9	47180	33761	41501	1.15463	4534.89	12.1469	up
MEDN1662	C6H14O6	Galactitol	Carboxylic acids and derivatives	Sugar alcohols	608-66-2	3	18932000	17236000	20006000	76600	79098	68305	1.15459	0.00398766	-7.97024	down
MEDN1666	C7H11NO5	N-Acetyglutamic acid	Amino acid and Its metabolomics	Amino acid derivatives	1188-37-0	3	710170	543540	711120	4460900	3577600	3371600	1.14394	5.80717	2.53784	up
MEDN1669	C13H14N2O3	N-AcetyTryptophan	Amino acid and Its metabolomics	Amino acid derivatives	1218-34-4	1	7469.4	9665.5	8434.7	129750	101910	131590	1.15091	14.2063	3.82846	up
MEDN1675	C5H11O7P	2-Deoxyribose-5'-phosphate	Nucleotide And Its metabolomics	Nucleotide and Its metabolomics	102916-66-5	3	11335	9089.7	28645	75742	92071	55493	1.04623	4.55079	2.18612	up
MEDN1684	C10H20N2O4	S-Ribosyl-L-homocysteine	Amino acid and Its metabolomics	Amino acid derivatives	-	3	511100	497860	542710	215940	201470	250410	1.13971	0.430388	-1.21629	down
MEDN1691	C9H14N4O4	His-Ser	Amino acid and Its metabolomics	Small Peptide	21438-60-8	3	9	9	9	73024	62670	75968	1.15482	7839.33	12.9365	up
MEDN1701	C7H6O4	3,5-Dihydroxybenzoic acid	Organic acid And Its derivatives	Organic acid And Its derivatives	99-10-5	3	181950	189560	190070	70398	88176	90240	1.13354	0.443061	-1.17442	down
MEDN1702	C9H18O2	4-Methyloctanoic acid	Organic acid And Its derivatives	Organic acid And Its derivatives	54947-74-9	2	6472.8	8268.6	7447.8	36150	26474	25909	1.13541	3.98991	1.99636	up
MEDN1709	C10H19NO3	2-Octanamidoacetic acid	Amino acid and Its metabolomics	Amino acids	14246-53-8	3	2225100	2200500	2358500	78619	183140	123880	1.13923	0.0568445	-4.13683	down
MEDP0006	C2H5NO2	Glycine	Amino acid and Its metabolomics	Amino acids	56-40-6	3	531090	463140	519300	168110	204930	290540	1.07625	0.438432	-1.18957	down
MEDP0010	C6H14N4O2	L-Arginine	Amino acid and Its metabolomics	Amino acids	74-79-3	1	192870000	200750000	207280000	84005000	98212000	92762000	1.14565	0.457612	-1.1278	down
MEDP0013	C3H7NO2	L-Alanine	Amino acid and Its metabolomics	Amino acids	56-41-7	3	25261000	24428000	24553000	8016100	9301000	9923900	1.14583	0.366922	-1.44646	down
MEDP0015	C6H13N3O3	L-Citrulline	Amino acid and Its metabolomics	Amino acids	372-75-8	3	893900	1023600	1048000	5257500	5236900	5079000	1.15282	5.25153	2.39274	up
MEDP0034	C7H13N3O3	3-N-Methyl-L-Histidine	Amino acid and Its metabolomics	Amino acid derivatives	368-16-1	3	3514600	3447700	3389100	1615800	1649200	1664700	1.15419	0.476235	-1.07025	down
MEDP0039	C5H11NO2	Betaine	Others	Others	107-43-7	1	104920000	104060000	103790000	296300000	288870000	292800000	1.15478	2.80708	1.48907	up
MEDP0044	C10H17N3O6S	Glutathione Reducedform	Amino acid and Its metabolomics	Small Peptide	70-18-8	2	479900	332650	296400	149820	173110	183300	1.06904	0.456495	-1.13133	down
MEDP0047	C5H9N3	Histamine	Alcohol and amines	Polyamines	51-45-6	1	14387000	14913000	14482000	76302000	60392000	67650000	1.15048	4.66731	2.22259	up
MEDP0053	C9H11NO4	L-Dopa	Amino acid and Its metabolomics	Amino acid derivatives	59-92-7	3	296790	158390	324370	656990	692130	719650	1.0558	2.6538	1.40806	up
MEDP0054	C5H10N2O3	L-Glutamine	Amino acid and Its metabolomics	Amino acids	56-85-9	3	119970000	120640000	133040000	46890000	59531000	67739000	1.10885	0.466105	-1.10127	down
MEDP0056	C8H16N2O4S2	L-Homocystine	Amino acid and Its metabolomics	Amino acids	626-72-2	1	9	9	9	588940	577090	670940	1.15486	68035.9	16.054	up
MEDP0061	C4H9NO2	N,N-Dimethylglycine	Amino acid and Its metabolomics	Amino acid derivatives	1118-68-9	3	2805700	2982300	2769000	211000	274160	260950	1.15235	0.0871929	-3.51964	down
MEDP0065	C7H11NO5	N-Acetyl-L-Glutamic Acid	Amino acid and Its metabolomics	Amino acid derivatives	1188-37-0	3	822660	1027900	1086900	3558000	4106100	3642100	1.14351	3.84897	1.94447	up
MEDP0071	C8H16N2O3	Gly-Leu	Amino acid and Its metabolomics	Amino acid derivatives	869-19-2	1	5183200	4853300	5389900	2217300	2019600	1581500	1.1291	0.377172	-1.40671	down
MEDP0074	C5H9NO3	N-Propionylglycine	Amino acid and Its metabolomics	Amino acids	21709-90-0	1	125480	101020	139450	25258	29012	28598	1.14341	0.226446	-2.14276	down
MEDP0077	C13H16N2O4	Phenylacetyl-L-Glutamine	Amino acid and Its metabolomics	Amino acid derivatives	28047-15-6	1	37156	46969	31262	180100	164180	158350	1.13892	4.35604	2.12302	up
MEDP0084	C3H9NO	Trimethylamine N-Oxide	Alcohol and amines	Amines	1184-78-7	3	602380	478390	464690	181730	199990	177590	1.13733	0.361905	-1.46632	down
MEDP0086	CH4N2O	Urea	Alcohol and amines	Amines	57-13-6	3	6075500	5676200	5750400	1951100	2683000	2990600	1.10451	0.435645	-1.19878	down
MEDP0111	C9H10O3	3-(4-Hydroxyphenyl)-Propionic Acid	Benzene and substituted derivatives	Phenolic acids	501-97-3	3	140250	170470	152450	600240	498820	532780	1.1462	3.5232	1.81689	up
MEDP0118	C8H9NO4	4-Pyridoxic Acid	Heterocyclic compounds	Pteridines and derivatives	82-82-6	1	97042	83036	82366	249850	237440	331650	1.13087	3.12044	1.64175	up
MEDP0125	C5H14NO+	Choline	Tryptamines,Cholines,Pigments	Cholines	62-49-7	1	6059100	6114500	5720900	1564600	1328300	1487600	1.15165	0.244796	-2.03035	down
MEDP0126	C5H14N2	1,5-Diaminopentane	Alcohol and amines	Polyamines	462-94-2	3	349820	363900	378640	1494300	1145700	1183600	1.14414	3.50031	1.80748	up
MEDP0128	C4H11NO2	Diethanolamine	Alcohol and amines	Amines	111-42-2	1	353630	423390	357920	157540	123680	163470	1.12709	0.391818	-1.35174	down
MEDP0146	C6H7N5	1-Methyladenine	Nucleotide And Its metabolomics	Nucleotide and Its metabolomics	5142-22-3	1	100890	88697	102230	315010	384360	402620	1.14481	3.77631	1.91698	up
MEDP0161	C10H15N5O10P2	Adenosine 5'-Diphosphate	Nucleotide And Its metabolomics	Nucleotide and Its metabolomics	58-64-0	3	1348300	1006800	1038200	2768200	3950300	3699800	1.11841	3.07026	1.61836	up
MEDP0168	C10H12N5O7P	Guanosine 3',5'-Cyclic Monophosphate	Nucleotide And Its metabolomics	Nucleotide and Its metabolomics	7665-99-8	3	473050	550170	406790	4053100	3372200	3281400	1.1481	7.48715	2.90442	up
MEDP0177	C5H6N2O2	Thymine	Nucleotide And Its metabolomics	Nucleotide and Its metabolomics	65-71-4	1	632730	818680	526670	2054400	1920900	2537100	1.11885	3.29228	1.71909	up
MEDP0180	C11H15N2O8P	Β-Nicotinamide Mononucleotide	Nucleotide And Its metabolomics	Nucleotide and Its metabolomics	1094-61-7	3	1135700	1099700	1150600	4929500	3231800	3404300	1.12811	3.41571	1.77219	up
MEDP0185	C9H13NO3	Epinephrine	Hormones and hormone related compunds	Hormones and hormone related compunds	51-43-4	3	4608700	5177700	4389500	1371000	1278900	1064700	1.1447	0.262036	-1.93216	down
MEDP0218	C6H14O6	D-Mannitol	Carboxylic acids and derivatives	Sugar alcohols	69-65-8	3	1333400	1500600	967030	14884	17076	14045	1.15259	0.0121033	-6.36846	down
MEDP0242	C6H6N2O	Nicotinamide	CoEnzyme and vitamins	CoEnzyme and vitamins	98-92-0	1	1642200	1654400	1566500	14352000	15114000	16639000	1.15386	9.48058	3.24498	up
MEDP0244	C20H32O	All-Trans-13,14-Dihydroretinol	CoEnzyme and vitamins	CoEnzyme and vitamins	115797-14-3	1	194560	231120	249650	5384900	5725300	3036400	1.14338	20.9477	4.38872	up
MEDP0248	C7H8N2O	N-Methylnicotinamide	CoEnzyme and vitamins	CoEnzyme and vitamins	114-33-0	3	9	9	9	84887	75708	102180	1.1547	9732.41	13.2486	up
MEDP0250	C17H20N4O6	Riboflavin	CoEnzyme and vitamins	CoEnzyme and vitamins	83-88-5	1	3485900	3524500	3556900	19505000	15100000	17833000	1.14996	4.96229	2.31101	up
MEDP0276	C9H7NO	Indole-3-Carboxaldehyde	Heterocyclic compounds	Indole and Its derivatives	487-89-8	1	64801	54963	52530	338680	240680	320530	1.14218	5.22299	2.38488	up
MEDP0277	C11H11NO2	Methyl Indole-3-Acetate	Heterocyclic compounds	Indole and Its derivatives	1912-33-0	1	83285	71701	69515	115420	153890	211970	1.03187	2.14378	1.10015	up
MEDP0282	C7H8N4O3	1,3-Dimethyluric Acid	Amino acid and Its metabolomics	Amino acid derivatives	944-73-0	3	9	9	9	897340	890510	934960	1.1549	100845	16.6218	up
MEDP0284	C12H10O2	1-Naphthylacetic Acid	Organic acid And Its derivatives	Organic acid And Its derivatives	86-87-3	1	363150	354570	400660	141760	149830	133300	1.14858	0.379916	-1.39625	down
MEDP0290	C11H12O5	3,5-Dimethoxy-4-Hydroxycinnamic Acid	Organic acid And Its derivatives	Organic acid And Its derivatives	530-59-6	3	78628	72561	81981	9	9	9	1.15486	0.000115795	-13.0761	down
MEDP0295	C6H11NO3	4-Acetamidobutyric Acid	Organic acid And Its derivatives	Organic acid And Its derivatives	3025-96-5	1	775550	889560	646460	23625000	17808000	20241000	1.15164	26.6806	4.73772	up
MEDP0307	C8H17NO2	Dl-2-Aminooctanoic Acid	Organic acid And Its derivatives	Organic acid And Its derivatives	644-90-6	1	799630	745120	733190	1973500	2121000	1948100	1.15138	2.65266	1.40744	up
MEDP0325	C4H4O4	Maleic Acid	Organic acid And Its derivatives	Organic acid And Its derivatives	110-16-7	1	74564000	74975000	79005000	28622000	30592000	28742000	1.15286	0.384854	-1.37762	down
MEDP0336	C22H46NO7P	LPC(0:0/14:0)	GP	LPC	20559-16-4	1	43318000	43306000	43187000	166010000	147290000	107910000	1.12781	3.24479	1.69813	up
MEDP0362	C9H11N5O4	Neopterin	Heterocyclic compounds	Pteridines and derivatives	2009-64-5	1	4581.8	24838	25539	89380	124110	103860	1.00033	5.77433	2.52965	up
MEDP0367	C4H9NO2	γ-Aminobutyric Acid	Amino acid and Its metabolomics	Amino acid derivatives	56-12-2	3	917560	932320	863410	118760	140370	141420	1.15266	0.147625	-2.75999	down
MEDP0373	C4H7NO3	N-Acetylglycine	Amino acid and Its metabolomics	Amino acid derivatives	543-24-8	3	160940000	161680000	167800000	424640000	422480000	379840000	1.15089	2.50186	1.323	up
MEDP0379	C9H9NO4	3-Hydroxyhippuric Acid	Amino acid and Its metabolomics	Amino acid derivatives	1637-75-8	3	877500	820940	910490	2546600	2356000	2899900	1.14625	2.99069	1.58048	up
MEDP0380	C12H17N5O5	2-(Dimethylamino)Guanosine	Nucleotide And Its metabolomics	Nucleotide and Its metabolomics	2140-67-2	1	1217200	1140500	1272900	5258500	4643200	5172500	1.15216	4.15199	2.0538	up
MEDP0384	C6H5N5O2	Isoxanthopterin	Heterocyclic compounds	Pteridines and derivatives	529-69-1	1	79841	103700	86011	854310	1055700	833100	1.14982	10.1766	3.34718	up
MEDP0403	C9H13N3O4	Deoxycytidine	Nucleotide And Its metabolomics	Nucleotide and Its metabolomics	951-77-9	3	127360	91380	102320	203240	221130	324980	1.06568	2.33399	1.2228	up
MEDP0404	C3H7NO2	Sarcosine	Amino acid and Its metabolomics	Amino acids	107-97-1	3	953460	864590	908070	418150	427440	430630	1.15143	0.468145	-1.09497	down
MEDP0442	C8H20NO6P	Sn-Glycero-3-Phosphocholine	Tryptamines,Cholines,Pigments	Cholines	28319-77-9	1	212100000	210660000	194970000	66386000	69980000	78738000	1.14836	0.348217	-1.52194	down
MEDP0443	C20H23N7O7	10-Formyl-Thf	Heterocyclic compounds	Pteridines and derivatives	2800-34-2	3	9	9	9	366160	277210	298130	1.15478	34870.4	15.0897	up
MEDP0455	C11H18O	Dihydrojasmone	Organic acid And Its derivatives	Organic acid And Its derivatives	1128-08-1	3	18495	17830	21697	73650	53157	57417	1.13276	3.17507	1.66679	up
MEDP0513	C16H33NO	Hexadecanamide	Alcohol and amines	Amines	629-54-9	1	723070	1229100	1443500	4332000	4285400	4390300	1.10593	3.83067	1.9376	up
MEDP0514	C12H17N4OS+	Thiamine	CoEnzyme and vitamins	CoEnzyme and vitamins	59-43-8	1	80816	103640	46400	1476500	1502800	1355600	1.14001	18.7775	4.23093	up
MEDP0519	C6H13NO2	L-Norleucine	Amino acid and Its metabolomics	Amino acids	327-57-1	1	17289000	16269000	18759000	36663000	43638000	39476000	1.14082	2.28945	1.195	up
MEDP0526	C7H9N5	6-Dimethylaminopurine	Nucleotide And Its metabolomics	Nucleotide and Its metabolomics	938-55-6	1	215880	138430	123270	2069500	2153500	3551500	1.13748	16.2789	4.02494	up
MEDP0541	C5H9NO	δ-Valerolactam	Alcohol and amines	Amines	675-20-7	1	7009800	7185800	7445100	25419000	25552000	28947000	1.15208	3.69295	1.88477	up
MEDP0545	C4H7NO	2-Pyrrolidinone	Heterocyclic compounds	Heterocyclic compounds	616-45-5	1	359100	421170	426920	17723000	14935000	19473000	1.15348	43.1838	5.43242	up
MEDP0574	C18H35NO	Oleamide	Alcohol and amines	Amines	301-02-0	1	134170	254610	312970	766500	846790	828510	1.07516	3.47959	1.79892	up
MEDP0588	C13H17NO2	Ritalinic acid	Organic acid And Its derivatives	Organic acid And Its derivatives	19395-41-6	1	9	9	9	45545	30002	34280	1.15444	4067.67	11.99	up
MEDP0627	C6H5NO2	Isonicotinic acid	Organic acid And Its derivatives	Organic acid And Its derivatives	55-22-1	3	401270	534940	553970	4982200	5334900	5875100	1.14986	10.8659	3.44174	up
MEDP0638	C21H42NO7P	LPE(16:1/0:0)	GP	LPE	-	3	24274000	24521000	25525000	11814000	8302500	9396200	1.12667	0.397103	-1.33241	down
MEDP0664	C10H13NO3	L- Tyrosine methyl ester	Amino acid and Its metabolomics	Amino acid derivatives	1080-06-4	1	143670	105640	135100	37996	62953	75677	1.00828	0.459473	-1.12195	down
MEDP0677	C4H11N	Butylamine	Alcohol and amines	Amines	109-73-9	3	1554900	1701700	1382200	373630	352070	374460	1.15053	0.237165	-2.07604	down
MEDP0773	C16H26O2	Norambreinolide	Aldehyde,Ketones,Esters	Esters	564-20-5	1	27416	28034	34885	165990	183740	157410	1.14893	5.61399	2.48903	up
MEDP0859	C11H14N2O3	Gly-Phe	Amino acid and Its metabolomics	Amino acid derivatives	3321-03-7	1	10760000	10756000	10611000	2986500	5701700	3830500	1.07832	0.389663	-1.3597	down
MEDP0868	C4H9NO2	N-Methylalanine	Amino acid and Its metabolomics	Amino acid derivatives	3913-67-5	3	2805700	2982300	2769000	211000	274160	260950	1.15235	0.0871929	-3.51964	down
MEDP0871	C18H39NO2	Dihydro-D-sphingosine	SL	SM	764-22-7	1	536400	564020	619730	1067000	1520900	1984800	1.07583	2.65831	1.41051	up
MEDP0874	C14H18N2O2	tryptophan betaine	Organic acid And Its derivatives	Organic acid And Its derivatives	487-58-1	1	1923200	1804300	1793900	5783300	5227000	5492200	1.15236	2.98883	1.57958	up
MEDP0880	C6H10N2O4	N-Alpha-Acetyl-L-Asparagine	Amino acid and Its metabolomics	Amino acid derivatives	4033-40-3	3	55047000	60318000	63261000	27873000	28721000	25652000	1.14413	0.460437	-1.11892	down
MEDP0882	C12H18N4O4PS	Thiamine Monophosphate	Heterocyclic compounds	Heterocyclic compounds	273724-21-3	1	4413.7	10893	3482	64409	66228	55018	1.10834	9.88121	3.30469	up
MEDP0885	C3H2O5	Mesoxalate	Organic acid And Its derivatives	Organic acid And Its derivatives	473-90-5	3	1297200	1338700	1245400	9	9	9	1.1549	6.95643e-06	-17.1332	down
MEDP0899	C6H7N5	3-Methyladenine	Nucleotide And Its metabolomics	Nucleotide and Its metabolomics	5142-23-4	1	100890	88697	102230	315010	384360	402620	1.14481	3.77631	1.91698	up
MEDP1005	C3H7NO2	β-Alanine	Amino acid and Its metabolomics	Amino acids	107-95-9	3	25261000	24428000	24553000	8016100	9301000	9923900	1.14583	0.366922	-1.44646	down
MEDP1019	C4H9NO2	aminoisobutyric acid	Amino acid and Its metabolomics	Amino acid derivatives	4249-19-8	3	2805700	2982300	2769000	211000	274160	260950	1.15235	0.0871929	-3.51964	down
MEDP1022	C13H18N2O4	Threoninyl-Phenylalanine	Amino acid and Its metabolomics	Small Peptide	-	2	191150	115450	183340	573100	453390	540550	1.10717	3.19843	1.67737	up
MEDP1040	C20H41NO2	N-(2-hydroxyethyl)stearamide	Alcohol and amines	Amines	111-57-9	1	289320	467150	535860	1133700	1270000	1267900	1.08888	2.84107	1.50643	up
MEDP1045	C33H34N4O6	Biliverdin	Tryptamines,Cholines,Pigments	Pigments	114-25-0	1	271180	304010	302450	2861200	2117200	2327600	1.15029	8.3246	3.05738	up
MEDP1054	C42H62O16	Glycyrrhizinate	Organic acid And Its derivatives	Organic acid And Its derivatives	1405-86-3	1	15035	18688	14764	103100	91898	65981	1.13586	5.38245	2.42826	up
MEDP1060	C9H7NO	Hydroxyquinoline	Heterocyclic compounds	Heterocyclic compounds	148-24-3	1	1886100	2046800	1953300	3700300	4449600	4254200	1.13971	2.10732	1.07541	up
MEDP1063	C9H7NO2	Indole-5-carboxylic acid	Heterocyclic compounds	Indole and Its derivatives	1670-81-1	3	28305	40572	31403	137160	112370	145640	1.13407	3.94067	1.97844	up
MEDP1068	C24H48NO8P	PC(8:0/8:0)	GP	PC	19191-91-4	1	1025000	999770	1025500	5992600	5784700	3362900	1.12351	4.96356	2.31138	up
MEDP1073	C6H7N5O	6-O-methylguanine	Nucleotide And Its metabolomics	Nucleotide and Its metabolomics	20535-83-5	3	1266600	1398600	1264400	5585500	5355300	5595500	1.15341	4.20814	2.07318	up
MEDP1097	C21H38O4	MG(18:2/0:0/0:0)	GL	MG	3443-82-1	3	310840	286430	405680	2115200	2265800	2049400	1.14728	6.41149	2.68066	up
MEDP1106	C24H40O3	Lithocholic acid	Bile acids	Bile acids	434-13-9	1	23883	23361	19521	9	9	9	1.15478	0.000404404	-11.2719	down
MEDP1131	C22H43NO3	Arachidyl glycine	Alcohol and amines	Amines	617703-96-5	2	42128	40116	46219	9	9	9	1.15483	0.000210177	-12.2161	down
MEDP1141	C14H20O2	2,6-di-tert-butyl-1,4-benzoquinone	Benzene and substituted derivatives	Benzene and substituted derivatives	719-22-2	3	17426	11579	18691	165870	158890	110170	1.13713	9.11879	3.18884	up
MEDP1166	C26H52NO8P	PC(16:0/2:0)	GP	PC	-	3	266110	257870	246680	743070	809200	379830	1.01032	2.50707	1.326	up
MEDP1170	C18H34O	9-octadecenal	Aldehyde,Ketones,Esters	Aldehydes	5090-41-5	2	351510	882940	1086900	7160400	7797000	4955300	1.09569	8.57807	3.10065	up
MEDP1171	C28H56NO7P	Butenoyl PAF	Others	Others	-	1	40782000	40470000	43057000	15936000	16369000	23248000	1.10611	0.446894	-1.16199	down
MEDP1177	C5H11NO2	N-Methyl-α-aminoisobutyric acid	Amino acid and Its metabolomics	Amino acid derivatives	2566-34-9	3	30532000	39672000	26981000	226530000	233080000	231610000	1.14711	7.11241	2.83034	up
MEDP1180	C22H46NO7P	LPC(14:0/0:0)	GP	LPC	-	3	459870	454720	447080	1123400	950190	1198200	1.14057	2.40278	1.2647	up
MEDP1183	C7H16N2O	N-Acetylcadaverine	Alcohol and amines	Polyamines	32343-73-0	1	192860	180580	341390	10498000	8102900	11294000	1.14694	41.821	5.38616	up
MEDP1190	C14H18N5O11P	Adenylocuccinic Acid	Organic acid And Its derivatives	Organic acid And Its derivatives	19046-78-7	3	509850	420310	525950	152950	99157	137850	1.1268	0.267807	-1.90073	down
MEDP1217	C6H10O2	3-methyl-4-pentenoic acid	Organic acid And Its derivatives	Organic acid And Its derivatives	1879-03-4	3	9	9	9	24105	16603	10568	1.15264	1899.11	10.8911	up
MEDP1231	C20H23N7O7	Folic acid	Organic acid And Its derivatives	Organic acid And Its derivatives	59-30-3	3	9	9	9	366160	277210	298130	1.15478	34870.4	15.0897	up
MEDP1246	C10H18N2O5	2,4-diacetamino-2,4,6-triphenoxy-D-mannopyranose	Carboxylic acids and derivatives	Sugar derivatives	-	1	3423200	3218000	3588900	21969000	16546000	18028000	1.14877	5.52712	2.46653	up
MEDP1294	C8H16N2O3	Leu-Gly	Amino acid and Its metabolomics	Small Peptide	615-82-7	3	3179900	3595500	3269800	1280000	1380400	1657200	1.13251	0.429817	-1.2182	down
MEDP1307	C10H13NO2	(2S, 3S)-3-methylphenylalanine	Amino acid and Its metabolomics	Amino acid derivatives	25488-25-9	1	171540	176550	160850	76122	86784	79156	1.14584	0.47562	-1.07212	down
MEDP1318	C30H54NO7P	LPC(0:0/22:4)	GP	LPC	-	3	7803500	7973900	8214800	2679800	2276500	2677100	1.14925	0.318162	-1.65217	down
MEDP1319	C30H54NO7P	LPC(22:4/0:0)	GP	LPC	-	3	7803500	7973900	8214800	2679800	2276500	2677100	1.14925	0.318162	-1.65217	down
MEDP1321	C30H52NO7P	LPC(0:0/22:5)	GP	LPC	-	3	5190200	5431800	5306500	1251000	1092000	1423800	1.14825	0.236482	-2.0802	down
MEDP1325	C30H50NO7P	LPC(22:6/0:0)	GP	LPC	-	1	9	9	9	13915	10254	19537	1.15345	1618.74	10.6607	up
MEDP1326	C28H56NO7P	LPC(20:1/0:0)	GP	LPC	-	3	22779000	22075000	24428000	8608400	8918600	12013000	1.11921	0.426373	-1.22981	down
MEDP1381	C27H49NO4	Carnitine C20:2	FA	CAR	-	3	1180000	1006800	964170	645100	509160	405730	1.0681	0.495082	-1.01426	down
MEDP1382	C27H45NO4	Carnitine ph-C14	FA	CAR	-	3	2596000	2494000	2286500	733980	654840	437800	1.12613	0.247627	-2.01376	down
MEDP1386	C25H45NO5	Carnitine C18:2-OH	FA	CAR	-	3	992080	938280	971740	2719200	1923200	2099500	1.12005	2.32311	1.21606	up
MEDP1396	C22H39NO6	Carnitine C15:1:DC	FA	CAR	-	3	15237	14179	14610	139980	87547	93901	1.14232	7.30087	2.86807	up
MEDP1400	C23H39NO4	Carnitine C16:3	FA	CAR	-	3	95365	111160	115200	287950	240850	181240	1.08088	2.20698	1.14207	up
MEDP1401	C21H41NO5	Carnitine C14-OH	FA	CAR	-	3	1200700	1238300	1207500	2726600	2416300	2685800	1.14897	2.14691	1.10226	up
MEDP1404	C21H37NO5	Carnitine C14:2-OH	FA	CAR	-	3	257280	255330	272550	1364600	1078900	1155300	1.14983	4.58352	2.19646	up
MEDP1407	C21H37NO4	Carnitine C14:2	FA	CAR	-	3	9	9	9	261370	208070	175160	1.15463	23874.1	14.5432	up
MEDP1408	C21H35NO4	Carnitine C14:3	FA	CAR	-	3	367490	364920	396550	98398	86503	65036	1.13939	0.221387	-2.17536	down
MEDP1409	C19H37NO5	Carnitine C12-OH	FA	CAR	-	3	257060	263040	257090	1466400	1237600	1297500	1.15275	5.14868	2.3642	up
MEDP1410	C18H33NO6	Carnitine C11:DC	FA	CAR	-	3	246440	258140	250350	1518300	1295300	1292900	1.15256	5.43958	2.44349	up
MEDP1419	C17H33NO4	Carnitine C10:0	FA	CAR	-	2	192730	213440	208770	72477	56177	56189	1.14197	0.300587	-1.73415	down
MEDP1421	C17H29NO4	Carnitine C10:2	FA	CAR	-	3	45788	56296	51248	200990	162170	146140	1.1356	3.32155	1.73186	up
MEDP1428	C15H27NO4	Carnitine C8:1	FA	CAR	-	3	9373.2	13541	11977	61271	58771	58434	1.1449	5.11522	2.35479	up
MEDP1432	C14H25NO4	Carnitine C7:1	FA	CAR	-	3	9	9	9	119620	120620	131050	1.15488	13751.5	13.7473	up
MEDP1444	C18H26O2	FFA(18:5)	FA	FFA	-	3	174070	139860	164540	26342	28379	33596	1.14734	0.184582	-2.43767	down
MEDP1449	C25H38O4	MG(0:0/22:6/0:0)	GL	MG	-	3	314010	367470	439760	3212800	3706200	3313200	1.1497	9.12579	3.18995	up
MEDP1450	C25H38O4	MG(22:6/0:0/0:0)	GL	MG	-	3	314010	367470	439760	3212800	3706200	3313200	1.1497	9.12579	3.18995	up
MEDP1451	C25H40O4	MG(0:0/22:5/0:0)	GL	MG	-	3	17960	44547	61747	570210	693580	580560	1.11629	14.8434	3.89175	up
MEDP1452	C25H40O4	MG(22:5/0:0/0:0)	GL	MG	-	3	17960	44547	61747	570210	693580	580560	1.11629	14.8434	3.89175	up
MEDP1453	C23H36O4	MG(0:0/20:5/0:0)	GL	MG	-	3	2998300	3264900	3328900	26572000	30784000	27935000	1.15348	8.8918	3.15247	up
MEDP1454	C23H36O4	MG(20:5/0:0/0:0)	GL	MG	-	3	2998300	3264900	3328900	26572000	30784000	27935000	1.15348	8.8918	3.15247	up
MEDP1455	C23H38O4	MG(20:4/0:0/0:0)	GL	MG	-	3	4022900	5417400	5742400	33102000	37494000	34464000	1.14682	6.91972	2.79071	up
MEDP1485	C9H9NOS2	2-(2-Benzothiazolylthio)ethanol	Alcohol and amines	Alcohols	4665-63-8	1	14272	24217	20056	105400	88285	104730	1.1325	5.09719	2.3497	up
MEDP1496	C4H9NO2	L-2-Aminobutyric acid	Organic acid And Its derivatives	Organic acid And Its derivatives	1492-24-6	3	2805700	2982300	2769000	211000	274160	260950	1.15235	0.0871929	-3.51964	down
MEDP1497	C5H11NO2Se	Selenomethionine	Amino acid and Its metabolomics	Amino acids	1464-42-2	1	27636	13757	19826	9	9	9	1.15331	0.00044104	-11.1468	down
MEDP1507	C13H17N3O4	Phe-Asn	Amino acid and Its metabolomics	Small Peptide	-	3	5349800	4970600	5082000	51634000	43020000	45567000	1.15338	9.10384	3.18648	up
MEDP1521	C21H37NO4	Carnitine C14:2 Isomer 1	FA	CAR	-	2	9	9	9	207680	215120	161070	1.15472	21624.8	14.4004	up
MEDP1666	C14H27N3O5	Leu-Val-Ser	Amino acid and Its metabolomics	Small Peptide	-	3	2274200	2176400	2049000	8289100	6064100	6512200	1.13846	3.21026	1.68269	up
MEDP1667	C14H18N2O5	Phe-Glu	Amino acid and Its metabolomics	Small Peptide	3617-45-6	3	4479400	4632500	4898300	2610300	2210800	1747100	1.10276	0.468816	-1.09291	down
MEDP1668	C14H27N3O4	Leu-Ala-Val	Amino acid and Its metabolomics	Small Peptide	-	3	206040	154570	236030	8471400	6398900	7671800	1.1512	37.7817	5.23962	up
MEDP1670	C13H17N3O4	Gly-Gly-Phe	Amino acid and Its metabolomics	Small Peptide	6234-26-0	1	6782000	6776600	6634300	3061000	2836800	3057800	1.15248	0.443502	-1.17299	down
MEDP1676	C18H25N3O6	Phe-Val-Asp	Amino acid and Its metabolomics	Small Peptide	-	3	261100	302990	264500	2401700	1988800	2088500	1.15198	7.81931	2.96704	up
MEDP1679	C19H27N3O6	Glu Val Phe	Amino acid and Its metabolomics	Small Peptide	31461-61-7	2	427940	340790	429720	5390000	4272100	4587900	1.15109	11.8904	3.57172	up
MEDP1680	C16H31N3O5	Thr-Leu-Ile	Amino acid and Its metabolomics	Small Peptide	-	3	651900	543630	680360	1706500	1467400	1560000	1.13782	2.52355	1.33545	up
MEDP1682	C17H25N3O4	Leu-Gly-Phe	Amino acid and Its metabolomics	Small Peptide	-	3	65260	51542	69212	271230	221950	266510	1.14126	4.08405	2.03	up
MEDP1683	C18H35N3O4	Leu-Leu-Leu	Amino acid and Its metabolomics	Small Peptide	10329-75-6	3	689190	719820	663840	250970	301670	455560	1.0445	0.486383	-1.03983	down
MEDP1686	C20H42NO7P	LPE(15:0/0:0)	GP	LPC	-	3	87737	108850	87755	9655200	9987500	4772000	1.14746	85.8639	6.42398	up
MEDP1692	C23H48NO7P	LPC(0:0/15:0)	GP	LPC	108273-89-8	1	13540000	13651000	13172000	83279000	70880000	50767000	1.13632	5.07708	2.344	up
MEDP1700	C26H54NO7P	LPC(0:0/18:0)	GP	LPC	-	3	113040000	106290000	116030000	47406000	35715000	41774000	1.13769	0.372421	-1.42499	down
MEDP1702	C28H56NO7P	LPC(0:0/20:1)	GP	LPC	-	3	11241000	10856000	11503000	39784000	44106000	28372000	1.12658	3.34113	1.74034	up
MEDP1720	C8H9NO2	2-Phenylglycine	Amino acid and Its metabolomics	Amino acid derivatives	2835-06-5	1	78360	54642	59749	618090	980740	1039600	1.14169	13.6883	3.77487	up
MEDP1721	C9H10O2	2-Phenylpropionic acid	Organic acid And Its derivatives	Organic acid And Its derivatives	492-37-5	1	41498	45294	33216	106830	96961	105260	1.13139	2.57525	1.36471	up
MEDP1741	C5H14N4	Agmatine	Alcohol and amines	Polyamines	306-60-5	3	721150	543610	722720	9219300	7798700	8288000	1.15104	12.7327	3.67047	up
MEDP1748	C6H10N6	Cyromazine	Heterocyclic compounds	Heterocyclic compounds	66215-27-8	1	150280	191290	184120	616130	693110	589640	1.144	3.61217	1.85286	up
MEDP1749	C9H15N3O11P2	Cytidine-5'-diphosphate	Nucleotide And Its metabolomics	Nucleotide and Its metabolomics	63-38-7	1	85127	93829	78011	161870	259380	277940	1.08441	2.72093	1.4441	up
MEDP1776	C10H20N2O4	Leu-Ala	Amino acid and Its metabolomics	Small Peptide	7298-84-2	3	178660	148560	255260	1628800	3438000	5030500	1.11642	17.335	4.11562	up
MEDP1779	C21H44NO7P	LPC(13:0/0:0)	GP	LPC	20559-17-5	1	210300	175880	237730	650290	513610	589930	1.12971	2.81103	1.4911	up
MEDP1780	C15H22N2O3	Leu-Phe	Amino acid and Its metabolomics	Small Peptide	3303-55-7	1	1173200	1122700	1160600	495420	520400	360600	1.12091	0.398212	-1.32839	down
MEDP1786	C11H23N3O2	N1,N8-diacetylspermidine	Heterocyclic compounds	Heterocyclic compounds	82414-35-5	1	920220	878000	685520	3849500	3578300	5715300	1.13052	5.29166	2.40372	up
MEDP1790	C8H16N2O3	Gly-Ile	Amino acid and Its metabolomics	Small Peptide	19461-38-2	3	216520	220350	242340	94323	67330	79611	1.13245	0.355213	-1.49325	down
MEDP1794	C8H11NO3	Oxidopamine	Alcohol and amines	Polyamines	1199-18-4	3	130080	139990	145950	60731	87149	60009	1.08737	0.499709	-1.00084	down
MEDP1795	C18H37NO2	Palmitoylethanolamide（(PEA）	Alcohol and amines	Amines	544-31-0	3	6132700	5954200	6565200	16584000	14190000	14151000	1.14458	2.40858	1.26818	up
MEDP1804	C21H24O6	Tetrahydrocurcumin	Benzene and substituted derivatives	Phenolic acids	36062-04-1	3	39193	49797	56366	15261	11684	17607	1.1143	0.306503	-1.70603	down
MEDP1818	C6H13NO4	Bicine	Organic acid And Its derivatives	Organic acid And Its derivatives	150-25-4	3	22125	29934	27295	216790	156180	155020	1.14225	6.6536	2.73414	up
MEDP1824	C13H12O9	Caftaric acid	Organic acid And Its derivatives	Organic acid And Its derivatives	67879-58-7	3	9	9	9	1020800	838260	909000	1.15486	102521	16.6456	up
MEDP1842	C4H9NO2	Methyl L-alaninate	Amino acid and Its metabolomics	Amino acid derivatives	10065-72-2	3	20501	48027	20295	9	9	9	1.15206	0.000303975	-11.6838	down
MEDP1851	C13H16N2O6	Asp-Tyr	Amino acid and Its metabolomics	Small Peptide	22840-03-5	3	9	9	9	2901400	2394000	2784700	1.15487	299263	18.1911	up
MEDP1865	C14H28N6O4	Gly-Leu-Arg	Amino acid and Its metabolomics	Small Peptide	-	3	67740	70312	75715	440990	427840	626450	1.14512	6.99491	2.8063	up
MEDP1876	C7H7NO2	Methyl nicotinic acid	CoEnzyme and vitamins	CoEnzyme and vitamins	93-60-7	3	177170	187020	189460	21957	20436	28597	1.14904	0.128222	-2.96329	down
MEDP1882	C15H22N2O3	Phe-Leu	Amino acid and Its metabolomics	Small Peptide	3303-55-7	3	180540	165200	185380	48723	38261	63449	1.12427	0.283237	-1.81992	down
MEDP1884	C11H16N4O3	Pro-His	Amino acid and Its metabolomics	Small Peptide	100896-87-5	1	4708700	4188800	2860900	9713900	8377100	15237000	1.05061	2.8344	1.50304	up
MEDP1885	C11H20N2O3	Pro-Ile	Amino acid and Its metabolomics	Small Peptide	-	2	52393	55357	50377	154250	135230	207640	1.12556	3.1438	1.65251	up
MEDP1886	C10H18N2O3	Pro-Val	Amino acid and Its metabolomics	Small Peptide	20488-27-1	2	11120000	9902000	8227700	2641200	3434500	3774700	1.12009	0.336769	-1.57017	down
MEDP1913	C11H18N2O4	N(Alpha)-Acetyl-Epsilon-(2-Propenal)Lysine	Amino acid and Its metabolomics	Small Peptide	99124-74-0	3	5074400	5273500	4414500	675760	669950	744170	1.15257	0.141568	-2.82044	down
MEDP1916	C11H13NO3	N-Acetyl-L-phenylalanine	Amino acid and Its metabolomics	Amino acid derivatives	2018-61-3	1	1629300	1567500	1534000	3618000	3069400	3494200	1.14405	2.15219	1.10581	up
MEDP1919	C11H18N2O2	Cyclo(Pro-Leu)	Amino acid and Its metabolomics	Small Peptide	2873-36-1	3	1104500	1092000	1108400	446520	399910	569780	1.12197	0.428518	-1.22257	down
MEDP1923	C14H16N2O4	Cyclo(Phe-Glu)	Amino acid and Its metabolomics	Small Peptide	-	3	8297600	8345200	8385200	1423400	2101800	2114400	1.13809	0.225332	-2.14988	down
MEDP1926	C14H16N2O2	Cyclo(Pro-Phe)	Amino acid and Its metabolomics	Small Peptide	3705-26-8	3	7900400	7661500	7731700	2613800	2638100	3929100	1.11119	0.394143	-1.34321	down
MEDP1928	C10H16N2O2	Cyclo(Pro-Val)	Amino acid and Its metabolomics	Small Peptide	5654-87-5	3	1292700	1392200	1315600	404330	407240	479190	1.14859	0.32265	-1.63196	down
MEDP1931	C15H20N2O2	Cyclo(Tyr-Leu)	Amino acid and Its metabolomics	Small Peptide	82863-65-8	3	183750	177360	181900	51787	34865	50006	1.13602	0.251668	-1.99041	down
MEDP1932	C8H14N2O2	Cyclo(Val-Ala)	Amino acid and Its metabolomics	Small Peptide	15136-27-3	3	3157300	3324900	2973300	910810	1000300	1186300	1.14242	0.327578	-1.61009	down
MEDP1935	C10H18N2O5	Ile-Asp	Amino acid and Its metabolomics	Small Peptide	-	3	3355600	3539600	3628000	20580000	16874000	19550000	1.15175	5.41698	2.43749	up
MEDP1936	C16H27NO14	L-Aspartic acid-O-diglucoside	Amino acid and Its metabolomics	Small Peptide	-	3	10310000	8544000	5355900	1136500	1173500	1575700	1.12225	0.1605	-2.63935	down
MEDP1938	C8H16N2O3	N6-Acetylysine	Amino acid and Its metabolomics	Amino acid derivatives	692-04-6	2	1021700	1033400	1176000	6358100	5534300	6489400	1.15161	5.68902	2.50818	up
MEDP1947	C9H18N2O4	Ser-Ile	Amino acid and Its metabolomics	Small Peptide	91086-51-0	3	287970	272400	221280	511220	570410	503010	1.11958	2.0273	1.01956	up
MEDP1949	C8H14N3O7P	5-Aminoimidazole ribonucleotide	Nucleotide And Its metabolomics	Nucleotide and Its metabolomics	25635-88-5	1	82571000	75247000	92804000	28071000	27289000	33412000	1.13859	0.354207	-1.49734	down
MEDP1953	C9H11N5O4	Eritadenine	Heterocyclic compounds	Pteridines and derivatives	23918-98-1	3	4581.8	24838	25539	89380	124110	103860	1.00033	5.77433	2.52965	up
MEDP1954	C12H17N5O5	N6-(2-Hydroxyethyl)adenosine	Nucleotide And Its metabolomics	Nucleotide and Its metabolomics	4338-48-1	3	1217200	1140500	1272900	5258500	4643200	5172500	1.15216	4.15199	2.0538	up
MEDP1968	C10H22N2O4	L-Lysine-Butanoic Acid	Amino acid and Its metabolomics	Amino acid derivatives	80407-71-2	3	43978000	45032000	52001000	217090000	211610000	209830000	1.15219	4.52823	2.17895	up
MEDP1981	C9H7NO2	2,8-Quinolinediol	Heterocyclic compounds	Heterocyclic compounds	15450-76-7	3	64474	62776	94390	125800	189960	205600	1.04408	2.35228	1.23406	up
MEDP1987	C11H18N4O3	His-Val	Amino acid and Its metabolomics	Small Peptide	76019-15-3	3	701190	552490	556900	1236000	1169600	1582000	1.10344	2.20239	1.13907	up
MEDP1996	C3H5NO3	N-Formylglycine	Amino acid and Its metabolomics	Amino acids	2491-15-8	3	88633000	91479000	90969000	25971000	22026000	30068000	1.14297	0.287977	-1.79598	down
MEDP2001	C5H7NO3	D-Pyroglutamic acid	Amino acid and Its metabolomics	Amino acids	4042-36-8	1	26947000	19688000	16475000	7931200	9554100	11721000	1.04207	0.462784	-1.11159	down
MEDP2016	C6H11NO4	DL-2-Methylglutamic acid	Amino acid and Its metabolomics	Amino acids	71-90-9	3	196860	185430	233120	448530	345780	592350	1.06207	2.25323	1.17199	up
MEDP2035	C11H11NO3	Cinnamoylglycine	Organic acid And Its derivatives	Organic acid And Its derivatives	16534-24-0	3	98788	109170	113150	29462	22003	33898	1.13235	0.265839	-1.91138	down
MEDP2038	C10H13NO4	3-O-Methyldopa	Alcohol and amines	Polyamines	300-48-1	3	36652	37478	40733	9	9	9	1.15486	0.000235063	-12.0547	down
MEDP2049	C16H17N3O5	N-Benzoyl-2'-deoxycytidine	Nucleotide And Its metabolomics	Nucleotide and Its metabolomics	4836-13-9	3	91117	93520	88584	32658	18327	18506	1.11397	0.25434	-1.97517	down
