# Supplementary material for: Bacillus velezensis EEAM 10B Strengthens Nutrient Metabolic Process in Black Soldier Fly Larvae (Hermetia illucens) via Changing Gut Microbiome and Metabolic Pathways
Source: Front Nutr. 2022 May 19;9:880488. doi: 10.3389/fnut.2022.880488 (PMC9161358; doi:10.3389/fnut.2022.880488)
Supplement: Supplementary file 4 [file Data_Sheet_4.xlsx]

## Sheet: CK_vs_GF+10B
Index	Formula	Compounds	Class I	Class II	CAS	Level	CK-1	CK-2	CK-3	GF+10B-1	GF+10B-2	GF+10B-3	VIP	Fold_Change	Log2FC	Type
MEDN0022	C8H14N2O5	(5-L-Glutamyl)-L-Amino Acid	Amino acid and Its metabolomics	Small Peptide	5875-41-2	3	68302	84251	56947	388560	340140	332290	1.17219	5.06439	2.34039	up
MEDN0024	C9H10ClNO3	3-Chloro-L-Tyrosine	Amino acid and Its metabolomics	Amino acid derivatives	7423-93-0	3	198860	158910	252640	28798	41721	31427	1.16304	0.167012	-2.58197	down
MEDN0026	C9H10INO3	3-Iodo-L-Tyrosine	Amino acid and Its metabolomics	Amino acid derivatives	70-78-0	3	105680	111210	119540	42493	66434	52539	1.11619	0.479939	-1.05908	down
MEDN0028	C5H9NO5	4-Hydroxy-L-Glutamic Acid	Amino acid and Its metabolomics	Amino acid derivatives	3913-68-6	3	32043	53756	43297	226430	261360	269360	1.1658	5.86502	2.55213	up
MEDN0030	C11H12N2O3	5-Hydroxy-L-Tryptophan	Amino acid and Its metabolomics	Amino acid derivatives	56-69-9	3	103390	64457	76977	11101	17912	12229	1.15543	0.168456	-2.56956	down
MEDN0032	C4H6N4O3	Allantoin	Organic acid And Its derivatives	Organic acid And Its derivatives	97-59-6	3	975500	924240	900600	1791300	2178500	1908000	1.16808	2.09896	1.06967	up
MEDN0036	C6H12N2O3	Ala-Ala	Amino acid and Its metabolomics	Small Peptide	923-16-0	3	52202	61671	71752	1033000	975310	947190	1.18154	15.9219	3.99294	up
MEDN0040	C7H12N2O3	Glyc-Pro	Amino acid and Its metabolomics	Small Peptide	704-15-4	3	15414	11754	22783	190680	146510	172070	1.16578	10.1952	3.34982	up
MEDN0044	C7H14N2O4S	L-Cystathionine	Amino acid and Its metabolomics	Amino acid derivatives	56-88-2	3	669290	662550	695660	2092900	1946800	2565200	1.17135	3.25766	1.70383	up
MEDN0047	C7H15N3O3	L-Homocitrulline	Amino acid and Its metabolomics	Amino acids	1190-49-4	3	221290	244480	254790	1238500	1158500	1125300	1.18214	4.88828	2.28933	up
MEDN0053	C6H9NO5	N-Acetylaspartate	Amino acid and Its metabolomics	Amino acid derivatives	997-55-7	3	70206	59519	62050	328310	166520	208780	1.12709	3.66893	1.87536	up
MEDN0056	C8H15NO3	N-Acetyl-L-Leucine	Amino acid and Its metabolomics	Amino acid derivatives	1188-21-2	1	2034700	1989300	1957300	4767800	4244600	4834900	1.17805	2.3151	1.21107	up
MEDN0058	C11H19NO9	N-Acetylneuraminic Acid(SA)	Amino acid and Its metabolomics	Amino acid derivatives	131-48-6	3	146460	166360	177210	6044200	4246100	4724300	1.18169	30.6402	4.93735	up
MEDN0060	C7H13NO3	N-Isovaleroylglycine	Amino acid and Its metabolomics	Amino acid derivatives	16284-60-9	3	9624.6	10656	10865	1584300	1400200	1574600	1.18406	146.38	7.19358	up
MEDN0061	C10H11NO3	N-Phenylacetylglycine	Amino acid and Its metabolomics	Amino acid derivatives	500-98-1	1	9	9	9	281450	288600	321330	1.18431	33014.1	15.0108	up
MEDN0083	C9H10O5	4-Hydroxy-3,5-dimethoxybenzoic acid	Benzene and substituted derivatives	Phenolic acids	530-57-4	1	12466	15656	21088	7521.7	6633.7	8819.6	1.0769	0.466877	-1.09889	down
MEDN0085	C8H6O3	Benzoylformic Acid	Benzene and substituted derivatives	Phenolic acids	611-73-4	1	68207	83846	77973	291910	272710	412310	1.16064	4.24704	2.08646	up
MEDN0092	C8H8O4	3,4-Dihydroxybenzeneacetic Acid	Benzene and substituted derivatives	Phenolic acids	102-32-9	3	62593	131560	66545	9	9	9	1.18263	0.000103568	-13.2371	down
MEDN0100	C6H5NO3	6-Hydroxynicotinic Acid	Heterocyclic compounds	Pteridines and derivatives	5006-66-6	3	164150	203970	184710	3209200	2781800	2971200	1.18281	16.2115	4.01895	up
MEDN0109	C24H40O4	Hyodeoxycholic acid	Bile acids	Bile acids	83-49-8	1	1146100	2525100	5046300	9	9	9	1.18188	3.09722e-06	-18.3006	down
MEDN0120	C6H14O6	Dulcitol	Carboxylic acids and derivatives	Sugar alcohols	608-66-2	3	23658	34553	29164	76600	79098	68305	1.15034	2.5637	1.35823	up
MEDN0132	C10H16N2O3S	Biotin	CoEnzyme and vitamins	CoEnzyme and vitamins	58-85-5	1	618270	647410	700640	49722	51322	44222	1.18309	0.0738771	-3.75873	down
MEDN0141	C9H12N2O5	2'-Deoxyuridine	Nucleotide And Its metabolomics	Nucleotide and Its metabolomics	951-78-0	2	139890	188710	157900	59274	60364	53665	1.16404	0.356224	-1.48914	down
MEDN0148	C10H14N2O6	5-Methyluridine	Nucleotide And Its metabolomics	Nucleotide and Its metabolomics	1463-10-1	3	37950	43178	37383	103810	84648	108700	1.16219	2.50743	1.32621	up
MEDN0152	C10H15N5O10P2	Adenosine 5'-Diphosphate（ADP）	Nucleotide And Its metabolomics	Nucleotide and Its metabolomics	58-64-0	3	42277	31393	34658	68430	100330	80479	1.1207	2.30078	1.20212	up
MEDN0153	C10H14N5O7P	Adenosine 5'-Monophosphate	Nucleotide And Its metabolomics	Nucleotide and Its metabolomics	61-19-8	1	3640400	2593200	4895600	10230000	11132000	6177200	1.02893	2.4745	1.30714	up
MEDN0156	C9H14N3O8P	Cytidine-5-Monophosphate	Nucleotide And Its metabolomics	Nucleotide and Its metabolomics	63-37-6	3	95614	102550	102870	378790	373360	246380	1.15296	3.317	1.72988	up
MEDN0163	C5H4N4O	Hypoxanthine	Nucleotide And Its metabolomics	Nucleotide and Its metabolomics	68-94-0	1	340910	551410	762030	1796000	1263200	1657300	1.06995	2.85097	1.51145	up
MEDN0168	C10H14N2O5	Thymidine	Nucleotide And Its metabolomics	Nucleotide and Its metabolomics	50-89-5	1	9	9	9	854830	741840	758410	1.18442	87225.2	16.4125	up
MEDN0195	C8H10NO6P	Pyridoxal 5'-Phosphate	Heterocyclic compounds	Pteridines and derivatives	54-47-7	1	33488	21091	16360	149160	146070	94435	1.13718	5.49296	2.45758	up
MEDN0198	C6H8O7	Citric Acid	Organic acid And Its derivatives	Organic acid And Its derivatives	77-92-9	3	79021000	56296000	101200000	254050000	263470000	233680000	1.13554	3.17609	1.66725	up
MEDN0210	C6H12O5	1,5-Anhydro-D-Glucitol	Carboxylic acids and derivatives	Sugar alcohols	154-58-5	3	62158	67686	85222	148300	144400	160510	1.14351	2.10731	1.0754	up
MEDN0212	C4H10O4	Dl-Threitol	Carboxylic acids and derivatives	Sugar alcohols	7493-90-5	3	9	9	9	8221	5233.2	6574.4	1.18356	741.8	9.53489	up
MEDN0213	C6H14O6	D-Sorbitol	Carboxylic acids and derivatives	Sugar alcohols	50-70-4	3	23658	34553	29164	76600	79098	68305	1.15034	2.5637	1.35823	up
MEDN0222	C18H32O16	D-Melezitose	Carboxylic acids and derivatives	Sugars	597-12-6	3	563490	310040	307530	221330	125860	155370	1.00594	0.425516	-1.23271	down
MEDN0232	C6H12O5	L-Rhamnose	Carboxylic acids and derivatives	Sugars	3615-41-6	1	62158	67686	85222	148300	144400	160510	1.14351	2.10731	1.0754	up
MEDN0239	C6H12O7	D-Gluconic Acid	Carboxylic acids and derivatives	Sugar acids	526-95-4	1	546210	644690	802750	1357700	1604300	2161700	1.10583	2.57001	1.36177	up
MEDN0240	C6H10O6	L-Gulonolactone	Carboxylic acids and derivatives	Sugar acids	1128-23-0	3	103840	98919	132870	254820	267180	297500	1.15314	2.44168	1.28788	up
MEDN0244	C5H4N2O4	Orotic Acid	CoEnzyme and vitamins	CoEnzyme and vitamins	65-86-1	3	152390	201150	308570	956450	771190	814440	1.13023	3.83936	1.94087	up
MEDN0245	C9H17NO5	Pantothenate	CoEnzyme and vitamins	CoEnzyme and vitamins	79-83-4	1	62577000	60227000	59060000	145540000	143070000	144760000	1.18354	2.38293	1.25274	up
MEDN0265	C9H7NO2	Indole-2-Carboxylic Acid	Heterocyclic compounds	Indole and Its derivatives	1477-50-5	3	81921	69279	54439	159630	161170	224710	1.12227	2.65276	1.40749	up
MEDN0279	C2H7NO2S	2-Aminoethanesulfinic Acid	Organic acid And Its derivatives	Sulfonic acids	300-84-5	3	9	9	9	2181.1	5997.4	5831.8	1.17696	518.9	9.01931	up
MEDN0282	C5H4O3	2–Furanoic Acid	Organic acid And Its derivatives	Organic acid And Its derivatives	88-14-2	2	145380	167160	123210	615460	562270	598100	1.17507	4.07534	2.02692	up
MEDN0284	C6H12O3	2-Hydroxyisocaproic Acid	Organic acid And Its derivatives	Organic acid And Its derivatives	498-36-2	3	62429	79734	74344	28021	26024	34265	1.15187	0.407885	-1.29376	down
MEDN0290	C5H10O3	3-Hydroxy-3-Methyl Butyric Acid	Organic acid And Its derivatives	Organic acid And Its derivatives	625-08-1	3	97987	134670	139800	422340	412390	482280	1.16206	3.53601	1.82212	up
MEDN0293	C3H6O3	3-Hydroxypropanoic Acid	Organic acid And Its derivatives	Organic acid And Its derivatives	503-66-2	2	519040	497990	511220	153410	219660	206630	1.15599	0.379323	-1.3985	down
MEDN0294	C7H11NO3	3-Methylcrotonyl Glycine	Organic acid And Its derivatives	Organic acid And Its derivatives	33008-07-0	1	6006.1	10022	6801.5	533220	433610	524660	1.18078	65.3314	6.0297	up
MEDN0296	C5H11N3O2	4-Guanidinobutyric Acid	Organic acid And Its derivatives	Organic acid And Its derivatives	463-00-3	3	33866	23475	62718	302560	225420	214730	1.12627	6.18621	2.62906	up
MEDN0299	C6H10O4	Adipic Acid	Organic acid And Its derivatives	Organic acid And Its derivatives	124-04-9	1	3290200	3782400	3157500	855380	894170	850590	1.17992	0.254166	-1.97616	down
MEDN0316	C3H9N3O3S	Guanidinoethyl Sulfonate	Organic acid And Its derivatives	Sulfonic acids	543-18-0	3	58334	56891	64136	234800	170540	97036	1.04618	2.80092	1.4859	up
MEDN0317	C9H9NO3	Hippuric Acid	Organic acid And Its derivatives	Organic acid And Its derivatives	495-69-2	1	81460	91670	121590	2941800	2536600	3246000	1.17995	29.6023	4.88764	up
MEDN0320	C9H10O2	Hydrocinnamic Acid	Organic acid And Its derivatives	Organic acid And Its derivatives	501-52-0	1	12105	21446	15765	9974.9	5998.9	7859.7	1.00861	0.483281	-1.04906	down
MEDN0322	C10H12N2O3	Kynurenine	Amino acid and Its metabolomics	Amino acid derivatives	343-65-7	1	84306	91187	107380	912010	1046100	1066000	1.18076	10.6907	3.41828	up
MEDN0323	C10H7NO3	Kynurenic Acid	Amino acid and Its metabolomics	Amino acid derivatives	492-27-3	3	716470	1050800	1001800	2086500	1702200	2103400	1.11241	2.12783	1.08938	up
MEDN0325	C3H6O3	L-Lactic Acid	Organic acid And Its derivatives	Organic acid And Its derivatives	79-33-4	3	519040	497990	511220	153410	219660	206630	1.15599	0.379323	-1.3985	down
MEDN0338	C9H10O3	Phenyllactate(Pla)	Organic acid And Its derivatives	Organic acid And Its derivatives	828-01-3	1	20344	26126	32875	945460	769740	1084600	1.17847	35.2864	5.14104	up
MEDN0340	C5H5NO2	Pyrrole-2-Carboxylic Acid	Organic acid And Its derivatives	Organic acid And Its derivatives	634-97-9	3	523420	614270	575570	138060	162670	130310	1.17588	0.251591	-1.99085	down
MEDN0342	C10H18O4	Sebacate	Organic acid And Its derivatives	Organic acid And Its derivatives	111-20-6	1	28182	27304	27621	9824.6	12642	15405	1.12876	0.455697	-1.13385	down
MEDN0350	C20H32O3	(±)15-HETE	FA	Oxidized lipids	54845-95-3	1	8111.3	8343.9	8354.6	31696	25099	22582	1.16799	3.19942	1.67781	up
MEDN0372	C19H39O7P	LPA(0:0/16:0)	GP	LPA	-	3	40727	38557	37397	321700	267450	272210	1.18237	7.38218	2.88405	up
MEDN0375	C18H30O3	13-HOTrE	FA	Oxidized lipids	87984-82-5	1	24418	24490	30740	188880	153840	140460	1.17497	6.06644	2.60085	up
MEDN0376	C18H34O4	9,10-DiHOME	FA	Oxidized lipids	-	3	858930	984650	1014200	27053000	22197000	23615000	1.18311	25.4971	4.67226	up
MEDN0391	C22H32O2	DHA	FA	Oxidized lipids	6217-54-5	1	1861400	2472200	2689900	11708000	9653100	10146000	1.16833	4.48595	2.16541	up
MEDN0403	C6H6N2O2	Urocanic Acid	Organic acid And Its derivatives	Organic acid And Its derivatives	104-98-3	1	92686	177220	113520	1335600	940170	1088000	1.16266	8.77293	3.13306	up
MEDN0412	C9H11N5O3	Biopterin	Heterocyclic compounds	Pteridines and derivatives	22150-76-1	1	2436100	2887700	2866400	784880	865660	1198800	1.1481	0.347896	-1.52327	down
MEDN0415	C8H7NO3	2-(Formylamino)Benzoic Acid	Benzene and substituted derivatives	Phenolic acids	3342-77-6	3	955420	960570	1335400	166720	153880	143600	1.17579	0.14277	-2.80824	down
MEDN0416	C5H10N2O3	Ureidoisobutyric Acid	Organic acid And Its derivatives	Organic acid And Its derivatives	2905-86-4	3	9	9	9	328780	243150	404250	1.18379	36154.8	15.1419	up
MEDN0417	C6H12O4	(Rs)-Mevalonic Acid	Organic acid And Its derivatives	Organic acid And Its derivatives	150-97-0	2	36591	43881	50375	168570	85489	204070	1.07101	3.50126	1.80787	up
MEDN0439	C6H11NO4	N-Acetylthreonine	Amino acid and Its metabolomics	Amino acid derivatives	17093-74-2	1	32214	45682	52620	311110	239730	327320	1.16445	6.72837	2.75026	up
MEDN0460	C9H23N3O	N8-Acetylspermidine	Amino acid and Its metabolomics	Amino acid derivatives	34450-15-2	3	62446	66192	68281	415560	424150	338040	1.18058	5.98089	2.58036	up
MEDN0470	C6H8O5	Oxoadipic Acid	Organic acid And Its derivatives	Organic acid And Its derivatives	3184-35-8	1	44261	47258	59750	135920	118270	160540	1.14678	2.74167	1.45506	up
MEDN0523	C11H11NO3	Indole-3-lactic acid	Heterocyclic compounds	Indole and Its derivatives	1821-52-9	3	9	9	9	27587	22122	25553	1.18426	2787.48	11.4447	up
MEDN0530	C7H12O4	Pimelic acid	Organic acid And Its derivatives	Organic acid And Its derivatives	111-16-0	1	99434	123520	106890	44441	47089	38167	1.162	0.393207	-1.34664	down
MEDN0531	C6H10O8	D-Glucarate	Carboxylic acids and derivatives	Sugar acids	87-73-0	3	82677	76414	62899	274700	236320	313820	1.16631	3.71566	1.89362	up
MEDN0534	C10H15N5O10P2	Deoxyguanosine diphosphate(dGDP)	Nucleotide And Its metabolomics	Nucleotide and Its metabolomics	3493-09-2	3	42277	31393	34658	68430	100330	80479	1.1207	2.30078	1.20212	up
MEDN0537	C15H23N5O14P2	ADP-ribose	Nucleotide And Its metabolomics	Nucleotide and Its metabolomics	20762-30-5	3	3112000	2932300	5602000	1923600	1465100	1163800	1.03684	0.390897	-1.35514	down
MEDN0539	C23H39NO19	3'-Sialyllactose	Carboxylic acids and derivatives	Sugars	35890-38-1	1	28883	9542.5	18859	53295	47668	61840	1.02153	2.84201	1.50691	up
MEDN0561	C11H16N2O8	N-Acetylaspartylglutamic acid	Amino acid and Its metabolomics	Amino acid derivatives	3106-85-2	3	204870	180350	205730	976800	707720	868630	1.17246	4.32042	2.11117	up
MEDN0570	C4H8O4	L-Erythrulose	Carboxylic acids and derivatives	Sugars	533-50-6	3	15849	11313	17289	57806	55075	56923	1.16241	3.82003	1.93358	up
MEDN0573	C16H25N5O15P2	GDP-L-fucose	Nucleotide And Its metabolomics	Nucleotide and Its metabolomics	15839-70-0	3	66543	41677	61290	155290	167920	183250	1.14113	2.98779	1.57908	up
MEDN0579	C12H15NO4	N-lactoyl-phenylalanine	Amino acid and Its metabolomics	Amino acid derivatives	-	1	267720	322450	255740	1093200	990630	1169400	1.17502	3.84583	1.9433	up
MEDN0586	C5H9NO3	N-Acetyl-L-alanine	Amino acid and Its metabolomics	Amino acid derivatives	97-69-8	3	512540	543030	549980	2341800	2075800	2042300	1.18189	4.02348	2.00844	up
MEDN0593	C4H6O5	D-Malic acid	Organic acid And Its derivatives	Organic acid And Its derivatives	636-61-3	1	11828000	12086000	15498000	26073000	26341000	26607000	1.14856	2.005	1.0036	up
MEDN0602	C10H14N5O7P	deoxyguanosine 5'-monophosphate(dGMP)	Nucleotide And Its metabolomics	Nucleotide and Its metabolomics	902-04-5	3	3640400	2593200	4895600	10230000	11132000	6177200	1.02893	2.4745	1.30714	up
MEDN0604	C14H26O4	Tetradecanedioic acid	FA	FFA	821-38-5	1	2515200	2580700	2433500	764120	735790	715830	1.18302	0.294278	-1.76475	down
MEDN0641	C5H11O8P	Ribose 1-phosphate	Carboxylic acids and derivatives	Phosphate sugars	14075-00-4	3	9	9	9	746840	632520	731670	1.18435	78186.3	16.2546	up
MEDN0651	C4H4O3	Succinic anhydride	Organic acid And Its derivatives	Organic acid And Its derivatives	108-30-5	3	22126000	28656000	17041000	6133200	4820300	7016900	1.13965	0.26496	-1.91615	down
MEDN0658	C16H30O4	Hexadecanedioic acid	FA	FFA	505-54-4	1	4772600	4671600	4695200	1238600	1099300	1007000	1.17967	0.236566	-2.07969	down
MEDN0662	C11H20N2O5	Glu-Leu	Amino acid and Its metabolomics	Small Peptide	2566-39-4	1	385710	347100	311830	1399900	761930	943070	1.11743	2.97222	1.57154	up
MEDN0669	C20H30O3	5-oxoETE	FA	Oxidized lipids	106154-18-1	3	6697.1	10168	9207	38821	35845	33094	1.16465	4.13315	2.04724	up
MEDN0720	C10H11NO3	N-(2-Methylbenzoyl)glycine	Amino acid and Its metabolomics	Amino acid derivatives	42013-20-7	1	9	9	9	281450	288600	321330	1.18431	33014.1	15.0108	up
MEDN0750	C20H30O3	(±)12-HEPE	FA	Oxidized lipids	81187-21-5	3	3682.6	2941	4032.3	10099	7657.9	7159.1	1.12437	2.33824	1.22542	up
MEDN0752	C20H30O3	(±)15-HEPE	FA	Oxidized lipids	88852-33-9	3	3682.6	2941	4032.3	10099	7657.9	7159.1	1.12437	2.33824	1.22542	up
MEDN0753	C20H32O3	(±)16-HETE	FA	Oxidized lipids	128914-46-5	3	5111.6	6920.1	6930	154650	111750	116510	1.17927	20.1939	4.33585	up
MEDN0755	C20H32O3	(±)17-HETE	FA	Oxidized lipids	128914-47-6	3	5111.6	6920.1	6930	154650	111750	116510	1.17927	20.1939	4.33585	up
MEDN0756	C20H30O3	(±)18-HEPE	FA	Oxidized lipids	141110-17-0	3	3682.6	2941	4032.3	10099	7657.9	7159.1	1.12437	2.33824	1.22542	up
MEDN0757	C20H32O3	(±)18-HETE	FA	Oxidized lipids	133268-58-3	3	5111.6	6920.1	6930	154650	111750	116510	1.17927	20.1939	4.33585	up
MEDN0758	C22H32O3	(±)4-HDHA	FA	Oxidized lipids	90906-40-4	3	9	9	9	31269	26297	26536	1.18437	3114.89	11.605	up
MEDN0760	C20H32O3	(±)5-HETE	FA	Oxidized lipids	-	3	23952	26112	28697	137900	119550	121890	1.17995	4.81634	2.26794	up
MEDN0763	C20H32O3	(±)9-HETE	FA	Oxidized lipids	79495-85-5	3	23952	26112	28697	137900	119550	121890	1.17995	4.81634	2.26794	up
MEDN0765	C20H32O3	11,12-EET	FA	Oxidized lipids	123931-40-8	3	8529.4	7207.6	6192.5	14859	15283	16559	1.14734	2.1296	1.09058	up
MEDN0767	C18H32O3	12,13-EpOME	FA	Oxidized lipids	-	3	268030	396760	372390	6714000	5038300	5281900	1.17789	16.4236	4.0377	up
MEDN0768	C18H30O3	13-oxoODE	FA	Oxidized lipids	54739-30-9	3	652380	699460	709170	38594000	28709000	30892000	1.18321	47.6441	5.57423	up
MEDN0769	C22H32O3	14(S)-HDHA	FA	Oxidized lipids	119433-37-3	3	2894.1	1517.5	3240.3	9837.1	7490.1	8570.7	1.10079	3.38451	1.75895	up
MEDN0771	C20H30O3	15-oxoETE	FA	Oxidized lipids	81416-72-0	1	9556.7	9060.9	6504.9	231650	175240	183520	1.17986	23.5012	4.55467	up
MEDN0772	C22H32O3	16(17)-EpDPE	FA	Oxidized lipids	155073-46-4	3	9	9	9	33267	23670	21745	1.184	2914.15	11.5089	up
MEDN0778	C20H32O3	5,6-EET	FA	Oxidized lipids	87173-80-6	3	9	9	9	7774.8	7620.5	5527.2	1.18403	774.907	9.59788	up
MEDN0779	C20H34O3	5-HETrE	FA	Oxidized lipids	195061-94-0	3	9	9	9	57139	43642	34158	1.18397	4997.74	12.2871	up
MEDN0780	C20H34O5	5-iPF2α-VI	FA	Oxidized lipids	180469-63-0	3	9	9	9	7983.6	8112.1	7120.1	1.18442	859.844	9.74793	up
MEDN0782	C20H32O3	8,9-EET	FA	Oxidized lipids	-	3	9	9	9	7264.8	6379.1	6556.3	1.18438	748.156	9.54719	up
MEDN0783	C18H32O3	9,10-EpOME	FA	Oxidized lipids	-	3	268030	396760	372390	6714000	5038300	5281900	1.17789	16.4236	4.0377	up
MEDN0784	C18H30O3	9-oxoODE	FA	Oxidized lipids	54232-59-6	3	652380	699460	709170	38594000	28709000	30892000	1.18321	47.6441	5.57423	up
MEDN0810	C7H12O3	4-Hydroxycyclohexylcarboxylic acid	Organic acid And Its derivatives	Organic acid And Its derivatives	3685-26-5	3	23733	19366	23469	351620	313000	357770	1.18221	15.3586	3.94097	up
MEDN0811	C9H18O2	FFA(9:0)	FA	FFA	112-05-0	1	239410	297000	331060	93780	91580	94754	1.16807	0.322909	-1.6308	down
MEDN0816	C9H9NO4	4-Hydroxyhippurate	Amino acid and Its metabolomics	Amino acid derivatives	2482-25-9	1	6489.9	9203.7	8008.3	647530	555780	764460	1.18192	83.0216	6.37542	up
MEDN0818	C5H9NO3	N-acetyl-beta-alanine	Amino acid and Its metabolomics	Amino acid derivatives	3025-95-4	3	402520	395290	345730	1934500	1838500	2082300	1.18121	5.12033	2.35624	up
MEDN0832	C6H14NO8P	D-Glucosamine 6-Phosphate	Carboxylic acids and derivatives	Phosphate sugars	3616-42-0	2	1393800	992300	830150	341030	419810	484280	1.10376	0.387134	-1.36909	down
MEDN0833	C7H8O5	3-Dehydroshikimate	Organic acid And Its derivatives	Organic acid And Its derivatives	2922-42-1	3	353970	289620	243140	848370	816200	788100	1.15899	2.76597	1.46779	up
MEDN0834	C8H13NO6	O-Succinyl-L-Homoserine	Amino acid and Its metabolomics	Amino acid derivatives	1492-23-5	3	28419	23192	34854	359080	388570	356670	1.1788	12.7719	3.6749	up
MEDN0841	C4H8N2O3	3-Ureidopropionate	Organic acid And Its derivatives	Organic acid And Its derivatives	462-88-4	1	7422.5	8687.3	9217.3	13965	40063	28410	1.02322	3.25493	1.70263	up
MEDN0843	C5H9N3O4	N-Amidino-L-Aspartate	Amino acid and Its metabolomics	Amino acid derivatives	6133-30-8	3	58781	77400	77076	537400	482720	513140	1.17878	7.18973	2.84594	up
MEDN0844	C24H42O21	Stachyose	Carboxylic acids and derivatives	Sugars	470-55-3	3	261130	302860	323190	142300	114160	173620	1.11249	0.484772	-1.04462	down
MEDN0846	C12H10N4O2	Lumichrome	Heterocyclic compounds	Heterocyclic compounds	1086-80-2	1	2848700	2525400	2710200	732470	817160	740990	1.18082	0.283342	-1.81938	down
MEDN0848	C10H11NO	Indole-3-Ethanol	Benzene and substituted derivatives	Benzene and substituted derivatives	526-55-6	1	9	9	9	17650	16957	22430	1.18393	2112.48	11.0447	up
MEDN0858	C8H9NO3	Pyridoxal	Heterocyclic compounds	Pteridines and derivatives	66-72-8	1	55906	43752	57640	31082	17488	27964	1.04737	0.486554	-1.03933	down
MEDN1004	C9H11N5O3	L-Sepiapterin	Heterocyclic compounds	Pteridines and derivatives	17094-01-8	3	9	9	9	388070	315710	324470	1.18438	38083.3	15.2169	up
MEDN1006	C5H4N4O3	Uric acid	Organic acid And Its derivatives	Organic acid And Its derivatives	69-93-2	1	25803	40135	41099	176440	145290	166590	1.15863	4.56216	2.18972	up
MEDN1035	C18H32O3	13(R)-HODE	FA	Oxidized lipids	10219-69-9	1	951680	1091200	1087400	7983800	6313000	6822100	1.18019	6.74665	2.75417	up
MEDN1041	C18H30O4	9(S)-HpOTrE	FA	Oxidized lipids	111004-08-1	1	37606	55495	51746	1580700	1154400	1211800	1.17952	27.2488	4.76812	up
MEDN1078	C18H34O3	cis-EODA	FA	Oxidized lipids	2443-39-2	1	681050	767170	826430	7025600	6092600	5762600	1.18114	8.30053	3.0532	up
MEDN1079	C22H32O2	FFA(22:6)	FA	FFA	25167-62-8	3	1861400	2472200	2689900	11708000	9653100	10146000	1.16833	4.48595	2.16541	up
MEDN1081	C18H34O4	12,13-DiHOME	FA	Oxidized lipids	263399-35-5	1	858930	984650	1014200	27053000	22197000	23615000	1.18311	25.4971	4.67226	up
MEDN1093	C7H12O5	2-isopropylmalate	Organic acid And Its derivatives	Organic acid And Its derivatives	3237-44-3	1	6620.7	6823.4	6872.4	265360	167270	266480	1.1796	34.4109	5.1048	up
MEDN1098	C6H12O3	2-ethyl-2-hydroxybutyric acid	Organic acid And Its derivatives	Organic acid And Its derivatives	3639-21-2	3	152740	144880	141140	62917	46834	67917	1.14917	0.404932	-1.30425	down
MEDN1108	C6H10O5	1,6-anhydro-β-D-glucose	Carboxylic acids and derivatives	Sugars	498-07-7	3	373170	369360	430780	144750	122560	188190	1.14274	0.388218	-1.36506	down
MEDN1111	C12H24O3	12-Hydroxydodecanoic acid	FA	FFA	505-95-3	1	25998	17453	12536	51716	48348	41535	1.08013	2.52914	1.33865	up
MEDN1129	C4H8O4	Erythrose	Carboxylic acids and derivatives	Sugars	583-50-6	1	15849	11313	17289	57806	55075	56923	1.16241	3.82003	1.93358	up
MEDN1141	C24H38O4	Apocholic acid	Bile acids	Bile acids	641-81-6	1	31633	34301	44069	9	9	9	1.18418	0.000245448	-11.9923	down
MEDN1226	C5H9NO3	2-amino-4-oxovaleric acid	Organic acid And Its derivatives	Organic acid And Its derivatives	4439-83-2	3	402520	395290	345730	1934500	1838500	2082300	1.18121	5.12033	2.35624	up
MEDN1235	C7H11NO5	L-2-amino-6-oximelic acid	Organic acid And Its derivatives	Organic acid And Its derivatives	75650-93-0	3	698410	1230700	797910	4452100	3264000	4438200	1.14555	4.45699	2.15607	up
MEDN1239	C10H13O10P	5-O-(1-carboxyvinyl) -3-phosphate	Organic acid And Its derivatives	Phosphoric acids	89771-75-5	3	1935000	1520400	2203300	6267900	9410900	3528900	1.05006	3.39437	1.76314	up
MEDN1258	C22H38NO9P	LPS(16:2/0:0)	GP	LPS	-	3	16458	14171	15232	7468.8	4611.5	10238	1.01282	0.486651	-1.03904	down
MEDN1276	C25H44NO7P	LPE(20:4/0:0)	GP	LPE	-	1	15272000	16522000	22558000	55629000	48371000	32049000	1.08174	2.50311	1.32372	up
MEDN1288	C20H35NO3	Glycine linoleate	GL	DG	-	1	11127000	11237000	11100000	56231000	65881000	63763000	1.1823	5.55448	2.47365	up
MEDN1301	C21H39NO4	N-oleoyl-L-serine	Alcohol and amines	Amines	-	1	67430	59328	56585	5861000	4687800	4241200	1.18333	80.6685	6.33393	up
MEDN1306	C5H8N2O5	Ureidosuccinic acid	Amino acid and Its metabolomics	Amino acid derivatives	13184-27-5	3	14104	32392	33388	93527	55388	67745	1.00935	2.71218	1.43945	up
MEDN1311	C8H16O3	2-Hydroxycaprylic acid	Organic acid And Its derivatives	Organic acid And Its derivatives	617-73-2	1	17487	13698	9871.3	96545	80437	99885	1.16502	6.74359	2.75352	up
MEDN1312	C8H8O3	2-hydroxyphenylacetic acid	Organic acid And Its derivatives	Organic acid And Its derivatives	614-75-5	1	16623	16309	13464	35379	33784	35053	1.16858	2.24623	1.1675	up
MEDN1314	C6H10O8	Mucic Acid	Carboxylic acids and derivatives	Sugar acids	526-99-8	1	82677	76414	62899	274700	236320	313820	1.16631	3.71566	1.89362	up
MEDN1315	C8H8O3	4-Hydroxy-3-methylbenzoic acid	Organic acid And Its derivatives	Organic acid And Its derivatives	499-76-3	1	16623	16309	13464	35379	33784	35053	1.16858	2.24623	1.1675	up
MEDN1317	C7H12O4	3,3-Dimethylglutaric acid	Organic acid And Its derivatives	Organic acid And Its derivatives	4839-46-7	1	103780	136230	96683	43904	43857	40730	1.15409	0.381627	-1.38977	down
MEDN1326	C6H10O4	2-Methylglutaric Acid	Organic acid And Its derivatives	Organic acid And Its derivatives	18069-17-5	3	239040	292890	258790	64566	66348	63833	1.17981	0.246291	-2.02157	down
MEDN1338	C9H9NO4	2-Hydroxy HippuricAcid	Benzene and substituted derivatives	Phenolic acids	487-54-7	3	6489.9	9203.7	8008.3	647530	555780	764460	1.18192	83.0216	6.37542	up
MEDN1409	C18H36O3	12-Hydroxyoctadecanoic acid	FA	FFA	106-14-9	3	18046	22174	22783	137080	68764	66090	1.11883	4.31621	2.10976	up
MEDN1410	C18H35NO3	N-Palmitoylglycine	Amino acid and Its metabolomics	Amino acid derivatives	2441-41-0	1	2613800	2274100	2068600	8909300	9056600	7654700	1.17512	3.68297	1.88087	up
MEDN1416	C18H30O3	9(S)-HOTrE	FA	Oxidized lipids	89886-42-0	1	3115.8	3144	2957.7	30352	16965	26241	1.16734	7.98025	2.99643	up
MEDN1418	C18H32O4	(±)9-HpODE	FA	Oxidized lipids	5502-91-0	3	40727	38557	37397	321700	267450	272210	1.18237	7.38218	2.88405	up
MEDN1421	C20H32O3	(±)8-HETE	FA	Oxidized lipids	98462-03-4	3	4570.2	3730.8	6769	21497	15308	17632	1.13123	3.61228	1.85291	up
MEDN1422	C20H34O3	8(S)-HETrE	FA	Oxidized lipids	889573-69-7	3	9	9	9	57139	43642	34158	1.18397	4997.74	12.2871	up
MEDN1423	C20H34O3	15(S)-HETrE	FA	Oxidized lipids	92693-02-2	3	9	9	9	57139	43642	34158	1.18397	4997.74	12.2871	up
MEDN1426	C18H34O5	9(S),12(S),13(S)-TriHOME	FA	Oxidized lipids	97134-11-7	3	1310400	1440400	1400200	17013000	13610000	15556000	1.18243	11.1248	3.47571	up
MEDN1428	C20H30O4	20-COOH-AA	FA	Oxidized lipids	79551-84-1	3	16663	13498	13529	5438.4	3640.3	5528.2	1.14198	0.334331	-1.58065	down
MEDN1429	C20H30O4	Prostaglandin B2	FA	Oxidized lipids	13367-85-6	1	9	9	9	4049.2	3708	3135.5	1.18425	403.433	8.65619	up
MEDN1431	C20H32O4	(±)14(15)-DiHETE	FA	Oxidized lipids	-	3	13641	13621	11127	64280	42348	57449	1.16252	4.27406	2.09561	up
MEDN1433	C20H32O4	6-trans-12-epi Leukotriene B4	FA	Oxidized lipids	71548-19-1	2	9	9	9	6383.4	7312.1	8927.8	1.18368	837.9	9.71063	up
MEDN1434	C20H32O4	6-trans Leukotriene B4	FA	Oxidized lipids	71652-82-9	1	9	9	9	6383.4	7312.1	8927.8	1.18368	837.9	9.71063	up
MEDN1437	C20H32O4	(±)17(18)-DiHETE	FA	Oxidized lipids	-	3	13641	13621	11127	64280	42348	57449	1.16252	4.27406	2.09561	up
MEDN1438	C20H34O4	(±)8(9)-DiHET	FA	Oxidized lipids	192461-96-4	3	37161	54294	46316	144760	106120	123710	1.14029	2.71893	1.44304	up
MEDN1439	C20H34O4	(±)11(12)-DiHET	FA	Oxidized lipids	-	3	37161	54294	46316	144760	106120	123710	1.14029	2.71893	1.44304	up
MEDN1446	C20H36O3	11-HEDE	FA	Oxidized lipids	5598-37-8	3	3852.7	3765.1	4524.4	57530	42705	44588	1.17993	11.9272	3.57619	up
MEDN1447	C20H36O3	15-HEDE	FA	Oxidized lipids	77159-57-0	3	3852.7	3765.1	4524.4	57530	42705	44588	1.17993	11.9272	3.57619	up
MEDN1448	C22H32O3	(±)19(20)-EpDPE(A)	FA	Oxidized lipids	-	3	9	9	9	1053700	779270	709910	1.1843	94180.7	16.5231	up
MEDN1462	C22H34O4	(±)13(14)-DiHDPE(A)	FA	Oxidized lipids	1345275-24-2	3	9	9	9	28746	21986	23859	1.18425	2762.63	11.4318	up
MEDN1463	C22H34O4	(±)19(20)-DiHDPE(A)	FA	Oxidized lipids	-	3	9	9	9	63297	48842	49725	1.1843	5994.96	12.5495	up
MEDN1476	C4H8N4O4	Allantoic acid	Amino acid and Its metabolomics	Amino acid derivatives	99-16-1	3	843080	1277100	928180	502410	342440	405350	1.10684	0.410122	-1.28587	down
MEDN1480	C23H37NO3	N-Arachidonoyl-L-Alanine	Amino acid and Its metabolomics	Amino acid derivatives	401941-73-9	3	44106	41122	43004	4733300	3643600	3619700	1.18367	93.5539	6.54773	up
MEDN1485	C25H44NO7P	Glycerophospho-N-Arachidonoyl Ethanolamine	GP	LPE	201738-25-2	1	16058000	19594000	25337000	54418000	52300000	31946000	1.04714	2.27359	1.18497	up
MEDN1512	C9H14N2O6	5,6-Dihydrouridine	Nucleotide And Its metabolomics	Nucleotide and Its metabolomics	5627-05-4	3	5340.6	11454	14352	86280	68168	106280	1.13402	8.37099	3.0654	up
MEDN1518	C7H13NO3	Acetylvaline	Amino acid and Its metabolomics	Amino acid derivatives	96-81-1	1	361240	345040	307970	866960	723420	839740	1.16841	2.39598	1.26061	up
MEDN1542	C24H42O21	Glycogen	Carboxylic acids and derivatives	Sugars	9005-79-2	3	261130	302860	323190	142300	114160	173620	1.11249	0.484772	-1.04462	down
MEDN1545	C10H14N5O8P	Guanosine-5'-monophosphate	Nucleotide And Its metabolomics	Nucleotide and Its metabolomics	85-32-5	1	199170	236770	321580	738450	1526000	1027300	1.11709	4.34543	2.1195	up
MEDN1559	C7H12N2O3	Pro-Gly	Amino acid and Its metabolomics	Small Peptide	2578-57-6	3	15414	11754	22783	190680	146510	172070	1.16578	10.1952	3.34982	up
MEDN1566	C18H34O4	Octadecanedioic acid	Organic acid And Its derivatives	Organic acid And Its derivatives	871-70-5	1	1368100	1294800	1345900	624080	597870	570200	1.18055	0.447054	-1.16148	down
MEDN1600	C19H39O7P	LPA(16:0/0:0)	GP	LPA	22002-85-3	3	40727	38557	37397	321700	267450	272210	1.18237	7.38218	2.88405	up
MEDN1602	C10H13N5O4	3-Deoxyguanosine	Nucleotide And Its metabolomics	Nucleotide and Its metabolomics	3608-58-0	3	3402300	4561000	4087200	1563700	1280500	1431300	1.1612	0.354799	-1.49493	down
MEDN1612	C9H12N3O7P	Cytidine 2',3'-cyclic monophosphoric acid	Nucleotide And Its metabolomics	Nucleotide and Its metabolomics	633-90-9	3	78181	112590	56690	208830	142070	187960	1.03116	2.17756	1.12271	up
MEDN1620	C10H18N2O5	Glu-Val	Amino acid and Its metabolomics	Small Peptide	5879-06-1	1	2347600	2168000	1871800	6372300	5440400	6090800	1.1705	2.80294	1.48694	up
MEDN1621	C6H8O7	Isocitric acid	Organic acid And Its derivatives	Organic acid And Its derivatives	320-77-4	2	79021000	56296000	101200000	254050000	263470000	233680000	1.13554	3.17609	1.66725	up
MEDN1624	C9H9NO4	N-Acetyl-5-aminosalicylic acid	Benzene and substituted derivatives	Phenolic acids	51-59-2	3	9	9	9	732370	630400	698910	1.18438	76358.5	16.2205	up
MEDN1639	C9H16N2O6	Glu-Thr	Amino acid and Its metabolomics	Small Peptide	6875-80-5	3	33057	41543	34866	9	9	9	1.18421	0.000246652	-11.9852	down
MEDN1653	C6H14O12P2	D-Glucose 1,6-bisphosphate	Carboxylic acids and derivatives	Phosphate sugars	10139-18-1	3	43322	32542	45867	171460	184840	198520	1.17035	4.55775	2.18832	up
MEDN1658	C10H13NO3	N-Acetyldopamine	Alcohol and amines	Polyamines	2494124	3	151750	167350	115870	18613	13854	7068.5	1.14694	0.0908925	-3.4597	down
MEDN1659	C13H14N2O3	N-acetyl-D-tryptophan	Amino acid and Its metabolomics	Amino acid derivatives	2280-01-5	3	9	9	9	47180	33761	41501	1.18411	4534.89	12.1469	up
MEDN1662	C6H14O6	Galactitol	Carboxylic acids and derivatives	Sugar alcohols	608-66-2	3	23658	34553	29164	76600	79098	68305	1.15034	2.5637	1.35823	up
MEDN1666	C7H11NO5	N-Acetyglutamic acid	Amino acid and Its metabolomics	Amino acid derivatives	1188-37-0	3	595280	578230	622650	4460900	3577600	3371600	1.17957	6.3525	2.66732	up
MEDN1667	C7H12N2O4	N-AcetyGlutamine	Amino acid and Its metabolomics	Amino acid derivatives	2490-97-3	3	250890	243830	254630	488700	543350	593040	1.17025	2.16867	1.11681	up
MEDN1669	C13H14N2O3	N-AcetyTryptophan	Amino acid and Its metabolomics	Amino acid derivatives	1218-34-4	1	6826.2	5274.2	5515.8	129750	101910	131590	1.18088	20.6202	4.36599	up
MEDN1691	C9H14N4O4	His-Ser	Amino acid and Its metabolomics	Small Peptide	21438-60-8	3	9	9	9	73024	62670	75968	1.18426	7839.33	12.9365	up
MEDN1702	C9H18O2	4-Methyloctanoic acid	Organic acid And Its derivatives	Organic acid And Its derivatives	54947-74-9	2	69627	100140	110640	36150	26474	25909	1.13101	0.31573	-1.66324	down
MEDN1703	C7H12O4	3-Methyladipic acid	Organic acid And Its derivatives	Organic acid And Its derivatives	3058-01-3	3	99434	123520	106890	44441	47089	38167	1.162	0.393207	-1.34664	down
MEDP0034	C7H13N3O3	3-N-Methyl-L-Histidine	Amino acid and Its metabolomics	Amino acid derivatives	368-16-1	3	9556800	9230300	8330100	1615800	1649200	1664700	1.18283	0.181792	-2.45964	down
MEDP0044	C10H17N3O6S	Glutathione Reducedform	Amino acid and Its metabolomics	Small Peptide	70-18-8	2	87635	84301	43665	149820	173110	183300	1.05146	2.34799	1.23143	up
MEDP0047	C5H9N3	Histamine	Alcohol and amines	Polyamines	51-45-6	1	1921100	2373700	1752000	76302000	60392000	67650000	1.18231	33.7937	5.07868	up
MEDP0053	C9H11NO4	L-Dopa	Amino acid and Its metabolomics	Amino acid derivatives	59-92-7	3	154720	105010	157120	656990	692130	719650	1.16755	4.96286	2.31117	up
MEDP0054	C5H10N2O3	L-Glutamine	Amino acid and Its metabolomics	Amino acids	56-85-9	3	160710000	140390000	133820000	46890000	59531000	67739000	1.14718	0.400441	-1.32034	down
MEDP0056	C8H16N2O4S2	L-Homocystine	Amino acid and Its metabolomics	Amino acids	626-72-2	1	9	9	9	588940	577090	670940	1.18431	68035.9	16.054	up
MEDP0062	C8H16N2O3	N6-Acetyl-L-Lysine	Amino acid and Its metabolomics	Amino acid derivatives	692-04-6	2	2310200	2216800	2255500	5406100	4519500	5022700	1.1738	2.20395	1.14009	up
MEDP0065	C7H11NO5	N-Acetyl-L-Glutamic Acid	Amino acid and Its metabolomics	Amino acid derivatives	1188-37-0	3	879320	1902300	1934200	3558000	4106100	3642100	1.03051	2.3975	1.26153	up
MEDP0067	C8H15NO6	N-Acetylmannosamine	Carboxylic acids and derivatives	Sugars	3615-17-6	3	559210	866520	1012500	102770	89885	208450	1.12326	0.164507	-2.60378	down
MEDP0074	C5H9NO3	N-Propionylglycine	Amino acid and Its metabolomics	Amino acids	21709-90-0	1	9	9	9	25258	29012	28598	1.18429	3069.19	11.5836	up
MEDP0079	C14H20N6O5S	S-(5-Adenosy)-L-Homocysteine	Amino acid and Its metabolomics	Amino acid derivatives	979-92-0	1	1168400	1117700	1075900	9964000	9677600	13177000	1.17911	9.76163	3.28712	up
MEDP0081	C10H12N2O	Serotonin	Tryptamines,Cholines,Pigments	Tryptamines	50-67-9	3	301800	366470	234750	1650400	1578200	1617000	1.17159	5.36599	2.42385	up
MEDP0085	C8H11NO	Tyramine	Benzene and substituted derivatives	Benzene and substituted derivatives	51-67-2	3	5749	7497.5	3728.6	24757	69642	240620	1.04552	19.7359	4.30275	up
MEDP0086	CH4N2O	Urea	Alcohol and amines	Amines	57-13-6	3	71701	109650	138640	1951100	2683000	2990600	1.17122	23.8279	4.57458	up
MEDP0111	C9H10O3	3-(4-Hydroxyphenyl)-Propionic Acid	Benzene and substituted derivatives	Phenolic acids	501-97-3	3	98938	109280	75030	600240	498820	532780	1.1735	5.76117	2.52636	up
MEDP0118	C8H9NO4	4-Pyridoxic Acid	Heterocyclic compounds	Pteridines and derivatives	82-82-6	1	96142	113840	99506	249850	237440	331650	1.15022	2.64611	1.40387	up
MEDP0125	C5H14NO+	Choline	Tryptamines,Cholines,Pigments	Cholines	62-49-7	1	4079200	4065000	3369700	1564600	1328300	1487600	1.16801	0.380453	-1.39421	down
MEDP0126	C5H14N2	1,5-Diaminopentane	Alcohol and amines	Polyamines	462-94-2	3	58499	51815	43147	1494300	1145700	1183600	1.18151	24.9158	4.63899	up
MEDP0127	C4H12N2	Putrescine	Alcohol and amines	Polyamines	110-60-1	3	727570	644730	618850	15135000	12400000	13697000	1.1831	20.7076	4.37209	up
MEDP0146	C6H7N5	1-Methyladenine	Nucleotide And Its metabolomics	Nucleotide and Its metabolomics	5142-22-3	1	165660	163310	218160	315010	384360	402620	1.11785	2.01413	1.01016	up
MEDP0168	C10H12N5O7P	Guanosine 3',5'-Cyclic Monophosphate	Nucleotide And Its metabolomics	Nucleotide and Its metabolomics	7665-99-8	3	251780	406570	142210	4053100	3372200	3281400	1.15513	13.374	3.74136	up
MEDP0240	C8H11NO3	Pyridoxine	CoEnzyme and vitamins	CoEnzyme and vitamins	65-23-6	3	26247	30820	25784	81242	73607	87639	1.17262	2.9268	1.54932	up
MEDP0244	C20H32O	All-Trans-13,14-Dihydroretinol	CoEnzyme and vitamins	CoEnzyme and vitamins	115797-14-3	1	272880	668930	596790	5384900	5725300	3036400	1.13316	9.19446	3.20077	up
MEDP0246	C6H5NO2	Nicotinic Acid	CoEnzyme and vitamins	CoEnzyme and vitamins	59-67-6	1	25559000	24448000	29034000	11373000	10485000	13272000	1.16044	0.444453	-1.1699	down
MEDP0248	C7H8N2O	N-Methylnicotinamide	CoEnzyme and vitamins	CoEnzyme and vitamins	114-33-0	3	9	9	9	84887	75708	102180	1.18407	9732.41	13.2486	up
MEDP0250	C17H20N4O6	Riboflavin	CoEnzyme and vitamins	CoEnzyme and vitamins	83-88-5	1	57768000	55919000	57639000	19505000	15100000	17833000	1.17494	0.306071	-1.70806	down
MEDP0271	C11H11NO2	3-Indolepropionic Acid	Heterocyclic compounds	Indole and Its derivatives	830-96-6	1	112590	154510	129110	9	9	9	1.18417	6.81457e-05	-13.841	down
MEDP0277	C11H11NO2	Methyl Indole-3-Acetate	Heterocyclic compounds	Indole and Its derivatives	1912-33-0	1	888370	928660	737860	115420	153890	211970	1.15719	0.188376	-2.40831	down
MEDP0281	C3H10N2	1,3-Diaminopropane	Alcohol and amines	Amines	109-76-2	3	634790	751690	590610	347310	295380	328480	1.15016	0.491212	-1.02558	down
MEDP0282	C7H8N4O3	1,3-Dimethyluric Acid	Amino acid and Its metabolomics	Amino acid derivatives	944-73-0	3	9	9	9	897340	890510	934960	1.18439	100845	16.6218	up
MEDP0289	C12H14O5	3,4,5-Trimethoxycinnamic Acid	Organic acid And Its derivatives	Organic acid And Its derivatives	90-50-6	1	51972	55660	62490	554730	478820	520080	1.182	9.13245	3.191	up
MEDP0295	C6H11NO3	4-Acetamidobutyric Acid	Organic acid And Its derivatives	Organic acid And Its derivatives	3025-96-5	1	249360	293260	308170	23625000	17808000	20241000	1.18304	72.4903	6.17972	up
MEDP0305	C4H7N3O	Creatinine	Organic acid And Its derivatives	Organic acid And Its derivatives	60-27-5	3	191900	155700	103750	782610	573740	670140	1.14624	4.48984	2.16666	up
MEDP0308	C12H22O4	Dodecanedioic Aicd	FA	FFA	693-23-2	1	1322400	1272600	1760700	82584	85732	64875	1.1793	0.053537	-4.22332	down
MEDP0318	C10H12N2O3	Kinurenine	Amino acid and Its metabolomics	Amino acid derivatives	343-65-7	1	571190	524350	455910	9353000	8867200	10727000	1.18223	18.6582	4.22173	up
MEDP0332	C9H8O2	Cinnamic Acid	Organic acid And Its derivatives	Organic acid And Its derivatives	140-10-3	1	28396	30090	29448	280060	247280	286510	1.18314	9.25524	3.21027	up
MEDP0336	C22H46NO7P	LPC(0:0/14:0)	GP	LPC	20559-16-4	1	24982000	31686000	39296000	166010000	147290000	107910000	1.15049	4.38925	2.13397	up
MEDP0378	C14H17N5O8	N6-Succinyl Adenosine	Nucleotide And Its metabolomics	Nucleotide and Its metabolomics	4542-23-8	1	84470000	85324000	68978000	230020000	200670000	207990000	1.16999	2.67485	1.41946	up
MEDP0379	C9H9NO4	3-Hydroxyhippuric Acid	Amino acid and Its metabolomics	Amino acid derivatives	1637-75-8	3	127000	169250	142610	2546600	2356000	2899900	1.18121	17.779	4.1521	up
MEDP0380	C12H17N5O5	2-(Dimethylamino)Guanosine	Nucleotide And Its metabolomics	Nucleotide and Its metabolomics	2140-67-2	1	500210	533430	509430	5258500	4643200	5172500	1.18354	9.76897	3.28821	up
MEDP0434	C25H52NO7P	LPC(17:0/0:0)	GP	LPC	50930-23-9	3	2485200	4303100	4399900	8866500	6932900	9105700	1.05854	2.22601	1.15446	up
MEDP0438	C6H11NO3S	N-Formylmethionine	Amino acid and Its metabolomics	Amino acid derivatives	4289-98-9	2	9	9	9	710390	629870	672920	1.1844	74562.2	16.1862	up
MEDP0455	C11H18O	Dihydrojasmone	Organic acid And Its derivatives	Organic acid And Its derivatives	1128-08-1	3	25974	23963	13002	73650	53157	57417	1.08947	2.92702	1.54943	up
MEDP0513	C16H33NO	Hexadecanamide	Alcohol and amines	Amines	629-54-9	1	1204100	1699600	1537800	4332000	4285400	4390300	1.16371	2.92867	1.55025	up
MEDP0514	C12H17N4OS+	Thiamine	CoEnzyme and vitamins	CoEnzyme and vitamins	59-43-8	1	4706900	5033100	5813700	1476500	1502800	1355600	1.17737	0.278705	-1.84319	down
MEDP0526	C7H9N5	6-Dimethylaminopurine	Nucleotide And Its metabolomics	Nucleotide and Its metabolomics	938-55-6	1	167900	149330	193000	2069500	2153500	3551500	1.17165	15.2372	3.92953	up
MEDP0529	C10H10N2O	Indole-3-acetamide	Heterocyclic compounds	Indole and Its derivatives	879-37-8	1	8255500	7379600	5991300	1576600	1326200	1713900	1.17017	0.213475	-2.22786	down
MEDP0541	C5H9NO	δ-Valerolactam	Alcohol and amines	Amines	675-20-7	1	4121800	5061800	4439500	25419000	25552000	28947000	1.18009	5.86636	2.55247	up
MEDP0545	C4H7NO	2-Pyrrolidinone	Heterocyclic compounds	Heterocyclic compounds	616-45-5	1	173190	148710	137690	17723000	14935000	19473000	1.18321	113.429	6.82565	up
MEDP0574	C18H35NO	Oleamide	Alcohol and amines	Amines	301-02-0	1	269300	446610	403290	766500	846790	828510	1.1021	2.18174	1.12548	up
MEDP0577	C11H21NO4	Carnitine isoC4:0	FA	CAR	25518-49-4	1	229350	238120	240520	1748300	1641800	2596600	1.17245	8.45591	3.07996	up
MEDP0587	C8H16N2O3	N-Alpha-acetyllysine	Amino acid and Its metabolomics	Amino acid derivatives	1946-82-3	3	2310200	2216800	2255500	5406100	4519500	5022700	1.1738	2.20395	1.14009	up
MEDP0588	C13H17NO2	Ritalinic acid	Organic acid And Its derivatives	Organic acid And Its derivatives	19395-41-6	1	9258.2	18524	17873	45545	30002	34280	1.03143	2.40557	1.26638	up
MEDP0617	C7H7NO4	2-Furoylglycine	Amino acid and Its metabolomics	Amino acid derivatives	5657-19-2	3	97829	128140	110630	3626500	3474000	4372000	1.18208	34.0836	5.09101	up
MEDP0618	C12H23NO4	Carnitine 2-methyl-C4	FA	CAR	31023-25-3	1	212590	276730	217780	1174200	1131600	1344500	1.17576	5.16235	2.36803	up
MEDP0637	C14H18N2O3	Phe-Pro	Amino acid and Its metabolomics	Amino acid derivatives	7669-65-0	1	167170	251510	181650	2331100	1988500	2104700	1.17752	10.7013	3.41971	up
MEDP0654	C8H9NO	2-Phenylacetamide	Benzene and substituted derivatives	Benzene and substituted derivatives	103-81-1	1	9	9	9	917020	990960	1658000	1.18356	132073	17.011	up
MEDP0773	C16H26O2	Norambreinolide	Aldehyde,Ketones,Esters	Esters	564-20-5	1	62798	88226	85649	165990	183740	157410	1.13307	2.14279	1.09949	up
MEDP0879	C5H9NO4	N-Methyl-D-Aspartic Acid	Amino acid and Its metabolomics	Amino acid derivatives	6384-92-5	3	8991800	11724000	10336000	777340	635730	633410	1.18073	0.0659054	-3.92346	down
MEDP0899	C6H7N5	3-Methyladenine	Nucleotide And Its metabolomics	Nucleotide and Its metabolomics	5142-23-4	1	165660	163310	218160	315010	384360	402620	1.11785	2.01413	1.01016	up
MEDP1013	C8H14N2O5S	γ-L-Glutamate-Cysteine	Amino acid and Its metabolomics	Small Peptide	636-58-8	3	233840	215430	223360	619600	587010	538950	1.17933	2.59513	1.3758	up
MEDP1018	C10H13N5O3	5'-Deoxyadenosine	Nucleotide And Its metabolomics	Nucleotide and Its metabolomics	4754-39-6	3	859560	1063300	810320	4751500	3737600	3892200	1.17276	4.53	2.17951	up
MEDP1022	C13H18N2O4	Threoninyl-Phenylalanine	Amino acid and Its metabolomics	Small Peptide	-	2	41741	39141	56886	573100	453390	540550	1.17671	11.3745	3.50773	up
MEDP1023	C16H19N3O5	Trp-Glu	Amino acid and Its metabolomics	Small Peptide	36099-95-3	1	138780	159820	106710	379480	345640	330230	1.14851	2.60381	1.38062	up
MEDP1040	C20H41NO2	N-(2-hydroxyethyl)stearamide	Alcohol and amines	Amines	111-57-9	1	565690	600130	491050	1133700	1270000	1267900	1.16662	2.21599	1.14795	up
MEDP1054	C42H62O16	Glycyrrhizinate	Organic acid And Its derivatives	Organic acid And Its derivatives	1405-86-3	1	9	9	9	103100	91898	65981	1.18415	9665.89	13.2387	up
MEDP1068	C24H48NO8P	PC(8:0/8:0)	GP	PC	19191-91-4	1	942690	1324900	2002100	5992600	5784700	3362900	1.08183	3.54597	1.82618	up
MEDP1080	C13H15N3O3	Gly-Trp	Amino acid and Its metabolomics	Small Peptide	2390-74-1	1	136700	195590	192720	449720	410790	465950	1.14515	2.52654	1.33716	up
MEDP1083	C5H4N4O2	Oxypurinol	Nucleotide And Its metabolomics	Nucleotide and Its metabolomics	2465-59-0	1	6282900	7104700	5034800	15092000	10749000	12523000	1.1078	2.08246	1.05829	up
MEDP1097	C21H38O4	MG(18:2/0:0/0:0)	GL	MG	3443-82-1	3	61215	232340	213460	2115200	2265800	2049400	1.12757	12.6829	3.66481	up
MEDP1106	C24H40O3	Lithocholic acid	Bile acids	Bile acids	434-13-9	1	22504	30899	50354	9	9	9	1.18271	0.000260223	-11.908	down
MEDP1131	C22H43NO3	Arachidyl glycine	Alcohol and amines	Amines	617703-96-5	2	39534	66099	134420	9	9	9	1.18103	0.000112475	-13.1181	down
MEDP1141	C14H20O2	2,6-di-tert-butyl-1,4-benzoquinone	Benzene and substituted derivatives	Benzene and substituted derivatives	719-22-2	3	9	9	9	165870	158890	110170	1.18421	16108.5	13.9755	up
MEDP1156	C23H44O5	DG(10:0/10:0/0:0)	GL	DG	82950-64-9	3	19486	16483	21810	55830	121580	57261	1.09986	4.06153	2.02202	up
MEDP1163	C18H35NO2	Palmitoyl-EA	Alcohol and amines	Amines	94421-67-7	1	11993000	8819100	8527500	4540600	4246500	4169500	1.1406	0.441608	-1.17916	down
MEDP1165	C26H56NO6P	PC(O-16:0/O-2:0)	GP	PC-O	-	3	2725700	2430600	3812700	16459000	14336000	13805000	1.16543	4.97268	2.31402	up
MEDP1170	C18H34O	9-octadecenal	Aldehyde,Ketones,Esters	Aldehydes	5090-41-5	2	449600	1350900	1097500	7160400	7797000	4955300	1.11409	6.87119	2.78056	up
MEDP1180	C22H46NO7P	LPC(14:0/0:0)	GP	LPC	-	3	2829500	2810000	2808700	1123400	950190	1198200	1.17279	0.387277	-1.36856	down
MEDP1183	C7H16N2O	N-Acetylcadaverine	Alcohol and amines	Polyamines	32343-73-0	1	139910	296410	225640	10498000	8102900	11294000	1.17503	45.1612	5.49701	up
MEDP1190	C14H18N5O11P	Adenylocuccinic Acid	Organic acid And Its derivatives	Organic acid And Its derivatives	19046-78-7	3	38422	28457	31534	152950	99157	137850	1.15403	3.96245	1.98639	up
MEDP1196	C10H17N3O2S	Biotinamide	Alcohol and amines	Polyamines	6929-42-6	3	66497	62400	42061	151440	110000	102670	1.06668	2.12982	1.09073	up
MEDP1228	C11H19NO6	Heterodendrin	Others	Others	66465-22-3	3	105780	130790	126340	397430	377520	466520	1.17067	3.42088	1.77437	up
MEDP1246	C10H18N2O5	2,4-diacetamino-2,4,6-triphenoxy-D-mannopyranose	Carboxylic acids and derivatives	Sugar derivatives	-	1	9	9	9	21969000	16546000	18028000	1.18438	2.09419e+06	20.998	up
MEDP1278	C6H9NOS	4-methyl-5-thiazole ethanol	Alcohol and amines	Alcohols	137-00-8	3	155270	208740	168750	9	9	9	1.18418	5.06795e-05	-14.2682	down
MEDP1322	C30H52NO7P	LPC(22:5/0:0)	GP	LPC	-	1	766580	1064500	1414400	4723700	5066700	2771100	1.10652	3.87046	1.9525	up
MEDP1325	C30H50NO7P	LPC(22:6/0:0)	GP	LPC	-	1	123950	139400	154570	13915	10254	19537	1.16848	0.10458	-3.25732	down
MEDP1337	C26H54NO7P	LPC(18:0/0:0)	GP	LPC	-	1	9703600	19557000	25564000	100340000	90222000	56952000	1.08756	4.51465	2.17461	up
MEDP1345	C26H48NO7P	LPC(18:3/0:0)	GP	LPC	-	3	101920	119800	131270	456290	384180	413770	1.17276	3.55319	1.82911	up
MEDP1375	C27H53NO5	Carnitine C20-OH	FA	CAR	-	3	238750	238050	359350	63209	63886	120450	1.10076	0.296053	-1.75607	down
MEDP1377	C27H51NO5	Carnitine C20:1-OH	FA	CAR	-	3	107810	113940	96775	57114	48125	38017	1.1271	0.449748	-1.15281	down
MEDP1382	C27H45NO4	Carnitine ph-C14	FA	CAR	-	3	3555800	3500800	4133200	733980	654840	437800	1.16446	0.16324	-2.61494	down
MEDP1383	C27H43NO4	Carnitine C20:5	FA	CAR	-	3	59051	62718	62033	18932	19120	22587	1.17839	0.329915	-1.59983	down
MEDP1386	C25H45NO5	Carnitine C18:2-OH	FA	CAR	-	3	640960	716700	753490	2719200	1923200	2099500	1.1622	3.19347	1.67513	up
MEDP1396	C22H39NO6	Carnitine C15:1:DC	FA	CAR	-	3	7168	7295.4	6716.5	139980	87547	93901	1.17792	15.1761	3.92373	up
MEDP1399	C23H41NO4	Carnitine C16:2	FA	CAR	-	3	172610	108120	177460	946540	708590	618800	1.14857	4.96285	2.31117	up
MEDP1403	C22H41NO4	Carnitine C15:1	FA	CAR	-	2	224020	253380	292100	83408	74027	76921	1.17285	0.304556	-1.71522	down
MEDP1404	C21H37NO5	Carnitine C14:2-OH	FA	CAR	-	3	351100	299100	286960	1364600	1078900	1155300	1.17382	3.84011	1.94115	up
MEDP1407	C21H37NO4	Carnitine C14:2	FA	CAR	-	3	93594	100640	110940	261370	208070	175160	1.12252	2.11224	1.07877	up
MEDP1411	C20H39NO4	Carnitine C13:0	FA	CAR	-	2	245550	183480	251780	133660	114550	81744	1.0648	0.484649	-1.04499	down
MEDP1419	C17H33NO4	Carnitine C10:0	FA	CAR	-	2	358000	218710	196200	72477	56177	56189	1.13625	0.239152	-2.064	down
MEDP1428	C15H27NO4	Carnitine C8:1	FA	CAR	-	3	8699.3	8249.5	10811	61271	58771	58434	1.1793	6.4293	2.68466	up
MEDP1434	C11H19NO6	Carnitine C4:DC	FA	CAR	-	3	2151700	2334300	2046000	338880	317950	311200	1.18266	0.148198	-2.7544	down
MEDP1440	C12H23NO4	Carnitine C5:0	FA	CAR	-	1	212590	276730	217780	1174200	1131600	1344500	1.17576	5.16235	2.36803	up
MEDP1442	C11H21NO4	Carnitine C4:0	FA	CAR	-	1	229350	238120	240520	1748300	1641800	2596600	1.17245	8.45591	3.07996	up
MEDP1444	C18H26O2	FFA(18:5)	FA	FFA	-	3	83331	58051	60624	26342	28379	33596	1.12626	0.4372	-1.19364	down
MEDP1449	C25H38O4	MG(0:0/22:6/0:0)	GL	MG	-	3	283660	664290	483680	3212800	3706200	3313200	1.14946	7.14724	2.83739	up
MEDP1450	C25H38O4	MG(22:6/0:0/0:0)	GL	MG	-	3	283660	664290	483680	3212800	3706200	3313200	1.14946	7.14724	2.83739	up
MEDP1451	C25H40O4	MG(0:0/22:5/0:0)	GL	MG	-	3	24828	97043	72035	570210	693580	580560	1.11815	9.51157	3.24968	up
MEDP1452	C25H40O4	MG(22:5/0:0/0:0)	GL	MG	-	3	24828	97043	72035	570210	693580	580560	1.11815	9.51157	3.24968	up
MEDP1453	C23H36O4	MG(0:0/20:5/0:0)	GL	MG	-	3	5505700	12602000	10516000	26572000	30784000	27935000	1.08226	2.97973	1.57518	up
MEDP1454	C23H36O4	MG(20:5/0:0/0:0)	GL	MG	-	3	5505700	12602000	10516000	26572000	30784000	27935000	1.08226	2.97973	1.57518	up
MEDP1455	C23H38O4	MG(20:4/0:0/0:0)	GL	MG	-	3	5845000	12703000	11106000	33102000	37494000	34464000	1.11129	3.54286	1.82491	up
MEDP1472	C7H8N2O2	N'-Methyl-2-pyridone-5-carboxamide	Heterocyclic compounds	Pteridines and derivatives	701-44-0	3	143360	236570	179950	430670	328220	410200	1.08217	2.08811	1.0622	up
MEDP1485	C9H9NOS2	2-(2-Benzothiazolylthio)ethanol	Alcohol and amines	Alcohols	4665-63-8	1	9645.8	6170	7501.9	105400	88285	104730	1.17704	12.7978	3.67782	up
MEDP1488	C8H18N4O2	SDMA	Organic acid And Its derivatives	Organic acid And Its derivatives	30344-00-4	1	1164200	1163500	1189900	2885900	2666600	2885300	1.18188	2.39874	1.26228	up
MEDP1494	C8H15NO6	N-Acetyl-D-Galactosamine	Alcohol and amines	Amines	1811-31-0	3	559210	866520	1012500	102770	89885	208450	1.12326	0.164507	-2.60378	down
MEDP1497	C5H11NO2Se	Selenomethionine	Amino acid and Its metabolomics	Amino acids	1464-42-2	1	30739	36921	19781	9	9	9	1.18293	0.00030878	-11.6611	down
MEDP1507	C13H17N3O4	Phe-Asn	Amino acid and Its metabolomics	Small Peptide	-	3	872790	987430	858350	51634000	43020000	45567000	1.18386	51.579	5.68871	up
MEDP1508	C14H20N2O3S	Phe-Met	Amino acid and Its metabolomics	Small Peptide	15080-84-9	1	219490	232070	228150	748690	593980	525320	1.16057	2.74822	1.4585	up
MEDP1521	C21H37NO4	Carnitine C14:2 Isomer 1	FA	CAR	-	2	83323	100200	90079	207680	215120	161070	1.1424	2.13401	1.09357	up
MEDP1524	C23H41NO4	Carnitine C16:2 Isomer1	FA	CAR	-	1	9	9	9	656740	687830	607730	1.18443	72307.4	16.1419	up
MEDP1534	C29H45NO4	Carnitine C22:6	FA	CAR	-	3	163360	234930	317910	38644	36697	102640	1.05359	0.248507	-2.00864	down
MEDP1644	C6H7N	Aniline	Alcohol and amines	Amines	62-53-3	3	130560	132920	111040	1174000	1076100	1392600	1.18008	9.72632	3.28189	up
MEDP1662	C9H20N2O2	NE,NE,NE-TRIMETHYLLYSINE	Amino acid and Its metabolomics	Amino acid derivatives	-	3	4627600	4472300	3369100	9142600	8226700	9355400	1.14119	2.14329	1.09983	up
MEDP1663	C8H18N4O2	N,N-Dimethylarginine	Amino acid and Its metabolomics	Amino acid derivatives	30315-93-6	3	1067500	1324400	1118600	3359200	2660800	3110100	1.16215	2.6008	1.37895	up
MEDP1666	C14H27N3O5	Leu-Val-Ser	Amino acid and Its metabolomics	Small Peptide	-	3	228400	180260	211670	8289100	6064100	6512200	1.18191	33.636	5.07193	up
MEDP1668	C14H27N3O4	Leu-Ala-Val	Amino acid and Its metabolomics	Small Peptide	-	3	131090	182810	157910	8471400	6398900	7671800	1.18195	47.7779	5.57827	up
MEDP1670	C13H17N3O4	Gly-Gly-Phe	Amino acid and Its metabolomics	Small Peptide	6234-26-0	1	868720	918790	1108300	3061000	2836800	3057800	1.17273	3.09261	1.62882	up
MEDP1671	C16H27N3O8	Glu-Glu-Ile	Amino acid and Its metabolomics	Small Peptide	-	3	93623	89414	85212	790830	231700	231960	1.01786	4.67659	2.22546	up
MEDP1676	C18H25N3O6	Phe-Val-Asp	Amino acid and Its metabolomics	Small Peptide	-	3	9	9	9	2401700	1988800	2088500	1.1844	239963	17.8725	up
MEDP1677	C18H22N4O6	Trp-Ala-Asp	Amino acid and Its metabolomics	Small Peptide	-	3	9	9	9	97145	52201	82068	1.1834	8570.89	13.0652	up
MEDP1679	C19H27N3O6	Glu Val Phe	Amino acid and Its metabolomics	Small Peptide	31461-61-7	2	9	9	9	5390000	4272100	4587900	1.18439	527778	19.0096	up
MEDP1680	C16H31N3O5	Thr-Leu-Ile	Amino acid and Its metabolomics	Small Peptide	-	3	10587	11774	17920	1706500	1467400	1560000	1.18131	117.522	6.87679	up
MEDP1682	C17H25N3O4	Leu-Gly-Phe	Amino acid and Its metabolomics	Small Peptide	-	3	9	9	9	271230	221950	266510	1.1843	28136.7	14.7802	up
MEDP1686	C20H42NO7P	LPE(15:0/0:0)	GP	LPC	-	3	702650	1014300	1000300	9655200	9987500	4772000	1.15081	8.98508	3.16753	up
MEDP1690	C28H58NO7P	LPC(20:0/0:0)	GP	LPC	108341-80-6	1	90750	214400	460170	933670	1245600	864510	1.00876	3.97713	1.99173	up
MEDP1691	C25H52NO7P	LPC(0:0/17:0)	GP	LPC	-	3	2884700	5145700	5035100	11828000	8214700	10548000	1.05928	2.34133	1.22733	up
MEDP1692	C23H48NO7P	LPC(0:0/15:0)	GP	LPC	108273-89-8	1	24729000	28501000	30724000	83279000	70880000	50767000	1.11547	2.44093	1.28743	up
MEDP1696	C26H46NO7P	LPC(18:4/0:0)	GP	LPC	-	3	97966	81555	76939	206740	163510	217220	1.1415	2.29069	1.19578	up
MEDP1698	C23H50N2O5P	Sphingosyl-phosphocholine	SL	SM	-	3	118220	107820	118980	1746800	1305900	1434700	1.18154	13.0062	3.70113	up
MEDP1702	C28H56NO7P	LPC(0:0/20:1)	GP	LPC	-	3	5999600	12386000	18898000	39784000	44106000	28372000	1.01281	3.01103	1.59026	up
MEDP1713	C11H14N4O5	1-Methylinosine	Nucleotide And Its metabolomics	Nucleotide and Its metabolomics	2140-73-0	3	9	9	9	89528	69856	73161	1.18432	8612.78	13.0723	up
MEDP1721	C9H10O2	2-Phenylpropionic acid	Organic acid And Its derivatives	Organic acid And Its derivatives	492-37-5	1	48287	40920	27936	106830	96961	105260	1.1255	2.63824	1.39957	up
MEDP1723	C5H10N2O	3-Amino-2-piperidinone	Heterocyclic compounds	Heterocyclic compounds	1892-22-4	1	114630	67067	97224	269210	231860	261720	1.12698	2.73479	1.45143	up
MEDP1735	C6H14N2O3	2,6-Diamino-5-hydroxyhexanoic acid	Amino acid and Its metabolomics	Amino acid derivatives	13204-98-3	3	2528800	2059200	1612200	4473900	3848100	4841000	1.10644	2.123	1.0861	up
MEDP1741	C5H14N4	Agmatine	Alcohol and amines	Polyamines	306-60-5	3	246860	475000	302790	9219300	7798700	8288000	1.17592	24.6972	4.62628	up
MEDP1776	C10H20N2O4	Leu-Ala	Amino acid and Its metabolomics	Small Peptide	7298-84-2	3	248570	132460	171410	1628800	3438000	5030500	1.14271	18.2776	4.19201	up
MEDP1777	C5H11NO3S	L-Methionine sulfoxide	Amino acid and Its metabolomics	Amino acid derivatives	3226-65-1	3	3740400	4548800	4014300	1577100	1684000	2064300	1.15405	0.432836	-1.20811	down
MEDP1781	C15H15NO4	L-Thyronine	Hormones and hormone related compunds	Hormones and hormone related compunds	1596-67-4	1	137910	142110	162620	9	9	9	1.1844	6.09977e-05	-14.0009	down
MEDP1786	C11H23N3O2	N1,N8-diacetylspermidine	Heterocyclic compounds	Heterocyclic compounds	82414-35-5	1	1281000	1752900	1270600	3849500	3578300	5715300	1.12499	3.05334	1.61039	up
MEDP1789	C11H15N5O3	N6-methyl-2'-deoxyadenosine	Nucleotide And Its metabolomics	Nucleotide and Its metabolomics	2002-35-9	1	184730	229930	197140	9	9	9	1.18429	4.41321e-05	-14.4678	down
MEDP1793	C17H27NO3	N-Vanillylnonanamide	Organic acid And Its derivatives	Organic acid And Its derivatives	2444-46-4	3	9	9	9	567060	536100	595690	1.18436	62920.4	15.9412	up
MEDP1794	C8H11NO3	Oxidopamine	Alcohol and amines	Polyamines	1199-18-4	3	376850	335410	367850	60731	87149	60009	1.17044	0.19247	-2.37729	down
MEDP1804	C21H24O6	Tetrahydrocurcumin	Benzene and substituted derivatives	Phenolic acids	36062-04-1	3	54174	36924	40101	15261	11684	17607	1.13236	0.339576	-1.55819	down
MEDP1824	C13H12O9	Caftaric acid	Organic acid And Its derivatives	Organic acid And Its derivatives	67879-58-7	3	9	9	9	1020800	838260	909000	1.18438	102521	16.6456	up
MEDP1830	C12H14O3	Ethyl 4-Methoxycinnamate	Benzene and substituted derivatives	Phenolic acids	24393-56-4	3	75302	92852	71405	454020	363810	378630	1.17521	4.99443	2.32032	up
MEDP1834	C15H26O6	Glycerol Tributyrate	GL	TG	60-01-5	3	60586	52125	43921	246190	161980	237060	1.15406	4.1194	2.04243	up
MEDP1842	C4H9NO2	Methyl L-alaninate	Amino acid and Its metabolomics	Amino acid derivatives	10065-72-2	3	27995	12939	18883	9	9	9	1.18248	0.000451377	-11.1134	down
MEDP1850	C12H25N5O3	Arg-Leu	Amino acid and Its metabolomics	Small Peptide	1188-24-5	3	132990	142290	105250	669690	719920	957140	1.16964	6.16706	2.62458	up
MEDP1851	C13H16N2O6	Asp-Tyr	Amino acid and Its metabolomics	Small Peptide	22840-03-5	3	9	9	9	2901400	2394000	2784700	1.18436	299263	18.1911	up
MEDP1859	C14H19N3O4	Gln-Phe	Amino acid and Its metabolomics	Small Peptide	92327-75-8	3	9	9	9	604060	556100	625930	1.18436	66151.5	16.0135	up
MEDP1865	C14H28N6O4	Gly-Leu-Arg	Amino acid and Its metabolomics	Small Peptide	-	3	9	9	9	440990	427840	626450	1.18394	55380.7	15.7571	up
MEDP1870	C12H25N3O3	Ile-Lys	Amino acid and Its metabolomics	Small Peptide	-	3	235570	223130	267110	1645600	1253700	1841500	1.17293	6.53174	2.70747	up
MEDP1882	C15H22N2O3	Phe-Leu	Amino acid and Its metabolomics	Small Peptide	3303-55-7	3	9	9	9	48723	38261	63449	1.18352	5571.59	12.4439	up
MEDP1884	C11H16N4O3	Pro-His	Amino acid and Its metabolomics	Small Peptide	100896-87-5	1	99100	146830	81952	9713900	8377100	15237000	1.17736	101.646	6.66741	up
MEDP1885	C11H20N2O3	Pro-Ile	Amino acid and Its metabolomics	Small Peptide	-	2	9	9	9	154250	135230	207640	1.18383	18411.9	14.1683	up
MEDP1888	C9H18N2O4	Ser-Leu	Amino acid and Its metabolomics	Small Peptide	6665-16-3	3	7714.8	11784	11274	72954	104150	78573	1.16902	8.30854	3.05459	up
MEDP1889	C12H16N2O4	Ser-Phe	Amino acid and Its metabolomics	Small Peptide	16875-28-8	3	47665	48070	37621	965900	939310	1044400	1.18268	22.1183	4.46717	up
MEDP1894	C15H22N2O4	Tyr-Leu	Amino acid and Its metabolomics	Small Peptide	17355-10-1	3	137770	181500	166290	367330	336640	349420	1.15738	2.16943	1.11732	up
MEDP1902	C24H46NO7P	LPC(16:2/0:0)	GP	LPC	1392399-03-9	1	10461000	11061000	10981000	3844600	1247600	1513200	1.09642	0.203224	-2.29886	down
MEDP1913	C11H18N2O4	N(Alpha)-Acetyl-Epsilon-(2-Propenal)Lysine	Amino acid and Its metabolomics	Small Peptide	99124-74-0	3	2029300	2336400	1923000	675760	669950	744170	1.17571	0.332323	-1.58934	down
MEDP1916	C11H13NO3	N-Acetyl-L-phenylalanine	Amino acid and Its metabolomics	Amino acid derivatives	2018-61-3	1	364030	422570	366870	3618000	3069400	3494200	1.18211	8.82693	3.14191	up
MEDP1919	C11H18N2O2	Cyclo(Pro-Leu)	Amino acid and Its metabolomics	Small Peptide	2873-36-1	3	13741	15063	14833	446520	399910	569780	1.18167	32.4543	5.02034	up
MEDP1926	C14H16N2O2	Cyclo(Pro-Phe)	Amino acid and Its metabolomics	Small Peptide	3705-26-8	3	53623	57443	58315	2613800	2638100	3929100	1.18104	54.2032	5.76031	up
MEDP1927	C10H14N2O2	Cyclo(Pro-Pro)	Amino acid and Its metabolomics	Small Peptide	6708-06-1	3	56466	48553	43309	3526500	3388800	3877100	1.18343	72.7604	6.18508	up
MEDP1928	C10H16N2O2	Cyclo(Pro-Val)	Amino acid and Its metabolomics	Small Peptide	5654-87-5	3	9668.5	14065	21195	404330	407240	479190	1.1727	28.7292	4.84445	up
MEDP1929	C8H12N2O3	Cyclo(Ser-Pro)	Amino acid and Its metabolomics	Small Peptide	-	3	34473	31214	20845	970160	1101000	865870	1.1797	33.9415	5.08498	up
MEDP1930	C12H14N2O3	Cyclo(Tyr-Ala)	Amino acid and Its metabolomics	Small Peptide	21754-26-7	3	9	9	9	727770	627060	754530	1.18432	78124.4	16.2535	up
MEDP1931	C15H20N2O2	Cyclo(Tyr-Leu)	Amino acid and Its metabolomics	Small Peptide	82863-65-8	3	9	9	9	51787	34865	50006	1.18384	5061.41	12.3053	up
MEDP1932	C8H14N2O2	Cyclo(Val-Ala)	Amino acid and Its metabolomics	Small Peptide	15136-27-3	3	9	9	9	910810	1000300	1186300	1.1842	114719	16.8077	up
MEDP1933	C7H13NO2	Cyclopentylglycine	Amino acid and Its metabolomics	Amino acid derivatives	2521-84-8	3	18241000	21286000	22346000	3792100	4682300	4350700	1.17768	0.207281	-2.27034	down
MEDP1935	C10H18N2O5	Ile-Asp	Amino acid and Its metabolomics	Small Peptide	-	3	9	9	9	20580000	16874000	19550000	1.18437	2.11126e+06	21.0097	up
MEDP1936	C16H27NO14	L-Aspartic acid-O-diglucoside	Amino acid and Its metabolomics	Small Peptide	-	3	4220300	3122600	3047200	1136500	1173500	1575700	1.13576	0.373981	-1.41896	down
MEDP1938	C8H16N2O3	N6-Acetylysine	Amino acid and Its metabolomics	Amino acid derivatives	692-04-6	2	1181500	1348800	1371200	6358100	5534300	6489400	1.17945	4.71147	2.23618	up
MEDP1947	C9H18N2O4	Ser-Ile	Amino acid and Its metabolomics	Small Peptide	91086-51-0	3	36355	51006	44108	511220	570410	503010	1.18037	12.0533	3.59136	up
MEDP1949	C8H14N3O7P	5-Aminoimidazole ribonucleotide	Nucleotide And Its metabolomics	Nucleotide and Its metabolomics	25635-88-5	1	67964000	54771000	60958000	28071000	27289000	33412000	1.15214	0.483263	-1.04912	down
MEDP1954	C12H17N5O5	N6-(2-Hydroxyethyl)adenosine	Nucleotide And Its metabolomics	Nucleotide and Its metabolomics	4338-48-1	3	500210	533430	509430	5258500	4643200	5172500	1.18354	9.76897	3.28821	up
MEDP1955	C10H13N5O3	3'-Deoxyadenosine	Nucleotide And Its metabolomics	Nucleotide and Its metabolomics	73-03-0	3	859560	1063300	810320	4751500	3737600	3892200	1.17276	4.53	2.17951	up
MEDP1961	C15H21N5O8	Ribosyladenosine	Nucleotide And Its metabolomics	Nucleotide and Its metabolomics	-	3	2502200	3326200	2702200	531230	527560	886690	1.1491	0.228059	-2.13252	down
MEDP1966	C6H11NO2S	S-Allyl-L-cysteine	Amino acid and Its metabolomics	Amino acid derivatives	21593-77-1	3	56094	76312	65091	1407400	1455300	1601300	1.18201	22.6029	4.49843	up
MEDP1974	C7H13NO2	1-Methylpiperidine-2-carboxylic acid	Amino acid and Its metabolomics	Amino acid derivatives	7730-87-2	3	18241000	21286000	22346000	3792100	4682300	4350700	1.17768	0.207281	-2.27034	down
MEDP1986	C10H16N2O5	Glu-Pro	Amino acid and Its metabolomics	Small Peptide	41745-47-5	3	2711100	2971300	2767600	60650000	61032000	62672000	1.18419	21.817	4.44738	up
MEDP1987	C11H18N4O3	His-Val	Amino acid and Its metabolomics	Small Peptide	76019-15-3	3	9	9	9	1236000	1169600	1582000	1.18415	147689	17.1722	up
MEDP1996	C3H5NO3	N-Formylglycine	Amino acid and Its metabolomics	Amino acids	2491-15-8	3	65262000	67841000	63911000	25971000	22026000	30068000	1.16321	0.396241	-1.33555	down
MEDP2001	C5H7NO3	D-Pyroglutamic acid	Amino acid and Its metabolomics	Amino acids	4042-36-8	1	37845000	37051000	19066000	7931200	9554100	11721000	1.08235	0.310831	-1.6858	down
MEDP2035	C11H11NO3	Cinnamoylglycine	Organic acid And Its derivatives	Organic acid And Its derivatives	16534-24-0	3	9	9	9	29462	22003	33898	1.18367	3161.59	11.6264	up
MEDP2037	C11H13NO3	2-((3-Oxo-3-phenylpropyl)amino)acetic acid	Amino acid and Its metabolomics	Amino acids	56613-60-6	3	10865	9062.7	14227	534500	408980	511260	1.18002	42.5927	5.41253	up
MEDP2038	C10H13NO4	3-O-Methyldopa	Alcohol and amines	Polyamines	300-48-1	3	367970	337040	401880	9	9	9	1.18441	2.43927e-05	-15.3232	down
MEDP2047	C11H16N2O8	N-Acetyl-Asp-Glu	Amino acid and Its metabolomics	Small Peptide	3106-85-2	3	288280	324050	209400	643830	534860	556940	1.11173	2.11217	1.07872	up
MEDP2049	C16H17N3O5	N-Benzoyl-2'-deoxycytidine	Nucleotide And Its metabolomics	Nucleotide and Its metabolomics	4836-13-9	3	9	9	9	32658	18327	18506	1.18327	2573.74	11.3297	up
MEDP2058	C8H11N	Phenethylamine	Alcohol and amines	Amines	64-04-0	3	115570	159310	216680	1466300	1341500	1484500	1.16745	8.732	3.12631	up
